# Supplementary material for: MicroRNA-141 suppresses prostate cancer stem cells and metastasis by targeting a cohort of pro-metastasis genes
Source: Nat Commun. 2017 Jan 23;8:14270. doi: 10.1038/ncomms14270 (PMC5264244; doi:10.1038/ncomms14270)
Supplement: Supplementary Data 1 — Genes downregulated (Tab 1) and upregulated (Tab 2) by FDR<0.05 in Du145 cells over-expressing miR-141 in RNA-Seq analysis. [file ncomms14270-s2.xlsx]

## Sheet: FDR0.05 DN
Supplemental Data 1. Genes downregulated (Tab 1) and upregulated (Tab 2) by FDR<0.05 in Du145 cells over-expressing miR-141 in RNA-Seq analysis.
Presented are differentially expressed genes (DEGs) in Du145 cells over-expressing miR-141 compared with negative control (NC) at FDR<0.05. A total of 2253 genes were identified with 949 downregulated genes (Tab 1, FDR0.05 DN), and 1304 upregulated genes (Tab2, FDR0.05 UP).
Gene Symbol	Log2 Ratio	p-value	False Discovery Rate (q-value)	Full Name and Note
ABCB10	-0.800	1.77E-08	6.47E-07	ATP-binding cassette, sub-family B (MDR/TAP), member 10
ABL2	-0.595	4.35E-06	9.10E-05	ABL proto-oncogene 2, non-receptor tyrosine kinase
ACAD8	-0.739	4.03E-06	8.52E-05	acyl-CoA dehydrogenase family, member 8
ACBD6	-0.559	1.23E-04	1.59E-03	acyl-CoA binding domain containing 6
ACO1	-0.535	2.41E-04	2.81E-03	aconitase 1, soluble
ACO2	-0.553	1.43E-04	1.81E-03	aconitase 2, mitochondrial
ACOT7	-1.975	1.45E-41	3.91E-38	acyl-CoA thioesterase 7
ACOX1	-0.383	2.79E-03	2.10E-02	acyl-CoA oxidase 1, palmitoyl
ACTR2	-0.450	1.37E-04	1.75E-03	ARP2 actin-related protein 2 homolog (yeast)
ADRB1	-1.373	2.00E-06	4.62E-05	adrenoceptor beta 1
AES	-0.386	2.19E-03	1.74E-02	amino-terminal enhancer of split
AGFG1	-0.552	5.18E-06	1.06E-04	ArfGAP with FG repeats 1
AGFG2	-0.636	4.63E-03	3.14E-02	ArfGAP with FG repeats 2
AGPAT6	-0.566	1.22E-04	1.59E-03	1-acylglycerol-3-phosphate O-acyltransferase 6
AHCY	-0.354	3.13E-03	2.31E-02	adenosylhomocysteinase
AHNAK	-0.496	8.83E-05	1.19E-03	AHNAK nucleoprotein
AJUBA	-0.855	3.50E-10	1.88E-08	ajuba LIM protein
AKAP7	-1.236	4.90E-03	3.30E-02	A kinase (PRKA) anchor protein 7
AKIRIN1	-0.414	1.22E-03	1.08E-02	akirin 1
AKR1A1	-0.515	1.74E-04	2.12E-03	aldo-keto reductase family 1, member A1 (aldehyde reductase)
AKR1B1	-0.574	1.14E-06	2.86E-05	aldo-keto reductase family 1, member B1 (aldose reductase)
AKTIP	-1.033	1.44E-06	3.50E-05	AKT interacting protein
ALDH3B1	-0.647	1.10E-06	2.75E-05	aldehyde dehydrogenase 3 family, member B1
ALDH7A1	-0.530	2.91E-04	3.31E-03	aldehyde dehydrogenase 7 family, member A1
AMIGO2	-1.030	2.86E-07	8.21E-06	adhesion molecule with Ig-like domain 2
ANAPC13	-0.415	2.52E-03	1.95E-02	anaphase promoting complex subunit 13
ANGEL2	-0.572	4.62E-05	6.86E-04	angel homolog 2 (Drosophila)
ANKAR	-0.888	6.85E-03	4.26E-02	ankyrin and armadillo repeat containing
ANKFY1	-0.391	1.77E-03	1.47E-02	ankyrin repeat and FYVE domain containing 1
ANKRD1	-0.988	4.97E-08	1.66E-06	ankyrin repeat domain 1 (cardiac muscle)
ANKRD2	-1.181	2.33E-05	3.85E-04	ankyrin repeat domain 2 (stretch responsive muscle)
ANP32E	-1.072	4.21E-14	4.17E-12	acidic (leucine-rich) nuclear phosphoprotein 32 family, member E
ANTXR1	-0.677	1.51E-08	5.64E-07	anthrax toxin receptor 1
ANXA1	-0.342	3.70E-03	2.63E-02	annexin A1
ANXA2P2	-0.552	1.88E-04	2.28E-03	annexin A2 pseudogene 2
AOX1	-0.881	1.99E-04	2.38E-03	aldehyde oxidase 1
AP2M1	-0.470	9.79E-05	1.30E-03	adaptor-related protein complex 2, mu 1 subunit
AP3S1	-0.685	5.38E-07	1.44E-05	adaptor-related protein complex 3, sigma 1 subunit
AP4S1	-0.508	2.74E-03	2.08E-02	adaptor-related protein complex 4, sigma 1 subunit
APAF1	-0.537	2.86E-04	3.27E-03	apoptotic peptidase activating factor 1
APH1B	-0.621	2.56E-03	1.97E-02	APH1B gamma secretase subunit
APOBEC3B	-1.233	1.94E-06	4.51E-05	apolipoprotein B mRNA editing enzyme, catalytic polypeptide-like 3B
APPBP2	-0.452	2.15E-04	2.56E-03	amyloid beta precursor protein (cytoplasmic tail) binding protein 2
AREL1	-0.460	1.25E-04	1.62E-03	apoptosis resistant E3 ubiquitin protein ligase 1
ARFGEF2	-1.010	1.31E-17	2.13E-15	ADP-ribosylation factor guanine nucleotide-exchange factor 2 (brefeldin A-inhibited)
ARHGAP23	-0.648	5.79E-03	3.75E-02	Rho GTPase activating protein 23
ARHGAP35	-0.475	3.70E-05	5.68E-04	Rho GTPase activating protein 35
ARHGEF18	-0.705	6.18E-06	1.21E-04	Rho/Rac guanine nucleotide exchange factor (GEF) 18
ARL2	-0.476	5.56E-03	3.64E-02	ADP-ribosylation factor-like 2
ARMCX6	-0.578	5.18E-04	5.36E-03	armadillo repeat containing, X-linked 6
ARPC5	-1.002	3.81E-11	2.39E-09	actin related protein 2/3 complex, subunit 5, 16kDa
ARRDC1-AS1	-0.722	4.94E-05	7.23E-04	ARRDC1 antisense RNA 1
ARV1	-0.410	1.55E-03	1.31E-02	ARV1 homolog (S. cerevisiae)
ASAP1	-0.359	3.06E-03	2.26E-02	ArfGAP with SH3 domain, ankyrin repeat and PH domain 1
ASNS	-0.514	1.57E-05	2.73E-04	asparagine synthetase (glutamine-hydrolyzing)
ATF1	-0.432	1.54E-03	1.31E-02	activating transcription factor 1
ATF5	-0.781	2.01E-04	2.40E-03	activating transcription factor 5
ATF6B	-0.569	3.38E-04	3.76E-03	activating transcription factor 6 beta
ATG7	-0.572	1.55E-04	1.93E-03	autophagy related 7
ATP5G2	-0.395	2.18E-03	1.73E-02	ATP synthase, H+ transporting, mitochondrial Fo complex, subunit C2 (subunit 9)
ATP6V1G1	-0.578	4.11E-06	8.68E-05	ATPase, H+ transporting, lysosomal 13kDa, V1 subunit G1
ATP8B1	-0.464	3.73E-04	4.08E-03	ATPase, aminophospholipid transporter, class I, type 8B, member 1
ATXN1	-0.455	5.53E-03	3.62E-02	ataxin 1
ATXN10	-0.639	4.75E-07	1.29E-05	ataxin 10
ATXN3	-0.721	3.93E-07	1.09E-05	ataxin 3
AVEN	-0.789	6.06E-06	1.20E-04	apoptosis, caspase activation inhibitor
AXL	-0.722	4.66E-10	2.42E-08	AXL receptor tyrosine kinase
B3GALT6	-0.672	5.93E-06	1.18E-04	UDP-Gal:betaGal beta 1,3-galactosyltransferase polypeptide 6
BAP1	-0.384	6.43E-03	4.06E-02	BRCA1 associated protein-1 (ubiquitin carboxy-terminal hydrolase)
BBS10	-0.765	6.36E-06	1.24E-04	Bardet-Biedl syndrome 10
BICD2	-0.758	1.25E-07	3.81E-06	bicaudal D homolog 2 (Drosophila)
BIN1	-0.534	2.21E-03	1.75E-02	bridging integrator 1
BLCAP	-0.736	3.20E-08	1.12E-06	bladder cancer associated protein
BRD4	-0.554	3.74E-05	5.71E-04	bromodomain containing 4
BRMS1L	-0.998	6.88E-08	2.21E-06	breast cancer metastasis-suppressor 1-like
BUB1B	-0.391	4.64E-03	3.15E-02	BUB1 mitotic checkpoint serine/threonine kinase B
C11orf54	-0.934	2.99E-07	8.53E-06	chromosome 11 open reading frame 54
C11orf68	-0.688	1.39E-07	4.21E-06	chromosome 11 open reading frame 68
C11orf73	-0.360	7.01E-03	4.33E-02	chromosome 11 open reading frame 73
C11orf74	-0.565	1.86E-03	1.53E-02	chromosome 11 open reading frame 74
C11orf95	-0.653	6.56E-03	4.12E-02	chromosome 11 open reading frame 95
C15orf52	-0.653	2.04E-04	2.43E-03	chromosome 15 open reading frame 52
C16orf62	-0.547	3.11E-04	3.51E-03	chromosome 16 open reading frame 62
C16orf95	-0.884	7.96E-05	1.09E-03	chromosome 16 open reading frame 95
C17orf75	-0.426	7.12E-03	4.38E-02	chromosome 17 open reading frame 75
C1orf216	-0.882	1.89E-06	4.42E-05	chromosome 1 open reading frame 216
C1S	-0.854	2.33E-03	1.82E-02	complement component 1, s subcomponent
C21orf91	-0.693	5.74E-06	1.15E-04	chromosome 21 open reading frame 91
C22orf39	-0.567	4.03E-05	6.08E-04	chromosome 22 open reading frame 39
C3	-1.010	4.66E-12	3.25E-10	complement component 3
C4orf29	-0.521	3.37E-03	2.44E-02	chromosome 4 open reading frame 29
C4orf32	-0.476	3.58E-03	2.56E-02	chromosome 4 open reading frame 32
C4orf46	-0.677	3.60E-05	5.54E-04	chromosome 4 open reading frame 46
C6orf120	-0.742	1.93E-06	4.50E-05	chromosome 6 open reading frame 120
C6orf48	-0.437	1.84E-04	2.22E-03	chromosome 6 open reading frame 48
C7orf26	-0.554	5.25E-03	3.48E-02	chromosome 7 open reading frame 26
C8orf33	-0.339	5.26E-03	3.48E-02	chromosome 8 open reading frame 33
C9orf3	-0.591	3.84E-03	2.71E-02	chromosome 9 open reading frame 3
CA13	-0.535	4.07E-04	4.41E-03	carbonic anhydrase XIII
CADM1	-0.710	5.78E-08	1.88E-06	cell adhesion molecule 1
CALM1 (includes others)	-0.347	4.78E-03	3.23E-02	calmodulin 1 (phosphorylase kinase, delta)
CAP2	-0.567	2.90E-05	4.66E-04	CAP, adenylate cyclase-associated protein, 2 (yeast)
CARM1	-0.974	8.68E-14	8.06E-12	coactivator-associated arginine methyltransferase 1
CASP7	-0.471	6.58E-03	4.13E-02	caspase 7, apoptosis-related cysteine peptidase
CAV1	-0.567	2.97E-06	6.54E-05	caveolin 1, caveolae protein, 22kDa
CBX1	-1.070	1.27E-18	2.44E-16	chromobox homolog 1
CBX5	-1.201	2.39E-24	8.71E-22	chromobox homolog 5
CBX6	-0.638	3.12E-05	4.94E-04	chromobox homolog 6
CBX7	-0.795	2.36E-03	1.84E-02	chromobox homolog 7
CCDC12	-0.529	3.58E-03	2.56E-02	microtubule crosslinking factor 1
CCDC23	-0.675	8.42E-03	4.97E-02	coiled-coil domain containing 23
CCDC28A	-1.135	6.29E-07	1.65E-05	coiled-coil domain containing 28A
CCDC3	-0.736	3.26E-04	3.64E-03	coiled-coil domain containing 3
CCDC6	-0.490	2.74E-05	4.45E-04	coiled-coil domain containing 6
CCDC61	-1.570	8.08E-03	4.82E-02	coiled-coil domain containing 61
CCDC80	-1.402	3.48E-10	1.88E-08	coiled-coil domain containing 80
CCDC85C	-0.564	1.01E-05	1.85E-04	coiled-coil domain containing 85C
CCL20	-0.908	7.67E-04	7.35E-03	chemokine (C-C motif) ligand 20
CCNB1	-0.347	5.70E-03	3.70E-02	cyclin B1
CCNE1	-0.729	2.49E-04	2.90E-03	cyclin E1
CCNG1	-0.812	1.79E-08	6.53E-07	cyclin G1
CCNYL1	-0.595	1.13E-06	2.82E-05	cyclin Y-like 1
CD44	-0.327	4.32E-03	2.97E-02	CD44 molecule (Indian blood group)
CDC14A	-0.645	1.63E-04	2.01E-03	cell division cycle 14A
CDC20	-0.459	1.24E-04	1.61E-03	cell division cycle 20
CDC25B	-0.563	3.51E-05	5.43E-04	cell division cycle 25B
CDC37L1	-0.498	8.38E-03	4.95E-02	cell division cycle 37-like 1
CDC42	-0.385	8.54E-04	8.03E-03	cell division cycle 42
CDC42EP1	-0.491	6.76E-04	6.63E-03	CDC42 effector protein (Rho GTPase binding) 1
CDC42EP3	-0.842	7.30E-11	4.38E-09	CDC42 effector protein (Rho GTPase binding) 3
CDCA7	-0.398	1.71E-03	1.43E-02	cell division cycle associated 7
CDK2	-0.495	4.73E-05	6.99E-04	cyclin-dependent kinase 2
CDK2AP1	-0.366	4.28E-03	2.95E-02	cyclin-dependent kinase 2 associated protein 1
CDK4	-0.305	7.95E-03	4.76E-02	cyclin-dependent kinase 4
CDK6	-0.837	4.21E-09	1.80E-07	cyclin-dependent kinase 6
CDK8	-0.786	4.80E-08	1.61E-06	cyclin-dependent kinase 8
CDS2	-0.509	4.99E-05	7.29E-04	CDP-diacylglycerol synthase (phosphatidate cytidylyltransferase) 2
CDV3	-0.542	9.42E-06	1.75E-04	CDV3 homolog (mouse)
CELF1	-0.619	4.55E-07	1.24E-05	CUGBP, Elav-like family member 1
CENPA	-0.418	7.95E-03	4.76E-02	centromere protein A
CENPK	-0.475	8.30E-03	4.92E-02	centromere protein K
CENPQ	-0.722	2.12E-04	2.52E-03	centromere protein Q
CEP85	-0.524	1.14E-03	1.02E-02	centrosomal protein 85kDa
CFDP1	-0.760	2.80E-08	9.96E-07	craniofacial development protein 1
CGGBP1	-0.438	6.23E-04	6.20E-03	CGG triplet repeat binding protein 1
CHCHD3	-0.346	5.30E-03	3.50E-02	coiled-coil-helix-coiled-coil-helix domain containing 3
CHD2	-0.389	2.14E-03	1.71E-02	chromodomain helicase DNA binding protein 2
CHD9	-0.495	1.62E-04	2.01E-03	chromodomain helicase DNA binding protein 9
CHEK1	-0.437	2.71E-04	3.12E-03	checkpoint kinase 1
CHMP1B	-0.353	2.91E-03	2.17E-02	charged multivesicular body protein 1B
CHPT1	-0.525	2.40E-04	2.80E-03	choline phosphotransferase 1
CHSY1	-0.360	5.88E-03	3.80E-02	chondroitin sulfate synthase 1
CKLF	-0.603	3.83E-03	2.71E-02	chemokine-like factor
CKS1B	-0.435	1.43E-04	1.80E-03	CDC28 protein kinase regulatory subunit 1B
CKS2	-0.400	3.29E-03	2.40E-02	CDC28 protein kinase regulatory subunit 2
CLASP2	-0.421	1.51E-03	1.29E-02	cytoplasmic linker associated protein 2
CLCN6	-0.630	1.52E-03	1.30E-02	chloride channel, voltage-sensitive 6
CLDN11	-0.549	5.13E-05	7.44E-04	claudin 11
CLDND1	-0.684	1.36E-07	4.15E-06	claudin domain containing 1
CMPK1	-0.798	7.51E-09	3.01E-07	cytidine monophosphate (UMP-CMP) kinase 1, cytosolic
CMTM4	-0.441	5.89E-04	5.94E-03	CKLF-like MARVEL transmembrane domain containing 4
CNRIP1	-1.419	1.64E-03	1.38E-02	cannabinoid receptor interacting protein 1
COG2	-0.473	4.10E-04	4.43E-03	component of oligomeric golgi complex 2
COL12A1	-0.656	6.24E-04	6.20E-03	collagen, type XII, alpha 1
COMMD1	-0.456	7.41E-03	4.52E-02	copper metabolism (Murr1) domain containing 1
COMMD4	-0.367	3.64E-03	2.60E-02	COMM domain containing 4
COMMD5	-0.497	2.18E-03	1.73E-02	COMM domain containing 5
COPRS	-0.718	4.82E-05	7.08E-04	coordinator of PRMT5, differentiation stimulator
COPS7A	-0.673	1.31E-07	3.99E-06	COP9 signalosome subunit 7A
COQ10A	-0.467	2.86E-03	2.14E-02	coenzyme Q10 homolog A (S. cerevisiae)
COQ10B	-0.418	4.23E-03	2.92E-02	coenzyme Q10 homolog B (S. cerevisiae)
COQ2	-0.500	4.30E-04	4.60E-03	coenzyme Q2 4-hydroxybenzoate polyprenyltransferase
CORO1C	-0.417	3.09E-04	3.50E-03	coronin, actin binding protein, 1C
COTL1	-0.301	7.76E-03	4.68E-02	coactosin-like F-actin binding protein 1
CPSF4	-0.713	5.55E-07	1.48E-05	cleavage and polyadenylation specific factor 4, 30kDa
CRELD1	-1.107	4.07E-07	1.13E-05	cysteine-rich with EGF-like domains 1
CRIM1	-0.611	2.09E-07	6.12E-06	cysteine rich transmembrane BMP regulator 1 (chordin-like)
CRIP1	-0.379	4.61E-03	3.14E-02	cysteine-rich protein 1 (intestinal)
CRY1	-0.924	5.46E-06	1.10E-04	cryptochrome circadian clock 1
CSF1	-0.797	6.38E-11	3.87E-09	colony stimulating factor 1 (macrophage)
CSF3	-2.008	6.11E-03	3.91E-02	colony stimulating factor 3 (granulocyte)
CTDSP2	-0.746	3.94E-08	1.34E-06	CTD (carboxy-terminal domain, RNA polymerase II, polypeptide A) small phosphatase 2
CTNNAL1	-0.333	3.50E-03	2.52E-02	catenin (cadherin-associated protein), alpha-like 1
CTPS1	-0.579	1.08E-05	1.96E-04	CTP synthase 1
CTSD	-0.376	2.08E-03	1.66E-02	cathepsin D
CWC25	-0.553	5.61E-04	5.72E-03	CWC25 spliceosome-associated protein homolog (S. cerevisiae)
CXCL1	-1.523	2.92E-24	1.03E-21	chemokine (C-X-C motif) ligand 1 (melanoma growth stimulating activity, alpha)
CXCL2	-0.572	3.38E-05	5.26E-04	chemokine (C-X-C motif) ligand 2
CXCL5	-1.139	5.97E-07	1.57E-05	chemokine (C-X-C motif) ligand 5
CYLD	-0.390	2.95E-03	2.19E-02	cylindromatosis (turban tumor syndrome)
CYP1A1	-1.077	1.68E-05	2.90E-04	cytochrome P450, family 1, subfamily A, polypeptide 1
CYP1B1	-1.022	4.83E-08	1.61E-06	cytochrome P450, family 1, subfamily B, polypeptide 1
CYP26B1	-0.909	9.34E-06	1.74E-04	cytochrome P450, family 26, subfamily B, polypeptide 1
CYR61	-0.648	2.76E-08	9.83E-07	cysteine-rich, angiogenic inducer, 61
DAG1	-0.492	1.19E-04	1.55E-03	dystroglycan 1 (dystrophin-associated glycoprotein 1)
DANCR	-0.609	1.86E-05	3.16E-04	differentiation antagonizing non-protein coding RNA
DAPK1	-0.585	7.37E-03	4.50E-02	death-associated protein kinase 1
DCAF15	-0.888	2.56E-05	4.18E-04	DDB1 and CUL4 associated factor 15
DCAF17	-0.456	2.16E-03	1.71E-02	DDB1 and CUL4 associated factor 17
DCAF4	-0.903	5.24E-04	5.41E-03	DDB1 and CUL4 associated factor 4
DCP2	-0.600	6.59E-05	9.28E-04	decapping mRNA 2
DCTN1	-0.334	7.88E-03	4.73E-02	dynactin 1
DCTN3	-1.066	1.32E-12	1.02E-10	dynactin 3 (p22)
DCTN6	-0.578	7.82E-05	1.07E-03	dynactin 6
DCUN1D4	-0.534	4.73E-05	6.99E-04	DCN1, defective in cullin neddylation 1, domain containing 4
DDOST	-0.697	2.16E-09	9.80E-08	dolichyl-diphosphooligosaccharide--protein glycosyltransferase subunit (non-catalytic)
DDX31	-0.478	2.46E-03	1.91E-02	DEAD (Asp-Glu-Ala-Asp) box polypeptide 31
DDX42	-0.522	2.21E-05	3.67E-04	DEAD (Asp-Glu-Ala-Asp) box helicase 42
DEK	-0.662	5.12E-08	1.70E-06	DEK proto-oncogene
DENND4B	-0.519	7.41E-05	1.03E-03	DENN/MADD domain containing 4B
DESI2	-0.383	2.94E-03	2.19E-02	desumoylating isopeptidase 2
DGKD	-0.902	8.85E-10	4.33E-08	diacylglycerol kinase, delta 130kDa
DHFR	-0.350	4.15E-03	2.88E-02	dihydrofolate reductase
DHTKD1	-0.482	5.26E-03	3.48E-02	dehydrogenase E1 and transketolase domain containing 1
DKFZP434I0714	-1.980	1.90E-04	2.30E-03	uncharacterized protein DKFZP434I0714
DKK1	-0.710	9.65E-08	3.00E-06	dickkopf WNT signaling pathway inhibitor 1
DLEU1	-0.573	7.09E-03	4.37E-02	deleted in lymphocytic leukemia 1 (non-protein coding)
DLST	-0.465	2.07E-04	2.46E-03	dihydrolipoamide S-succinyltransferase (E2 component of 2-oxo-glutarate complex)
DMWD	-1.081	2.45E-06	5.48E-05	dystrophia myotonica, WD repeat containing
DNAH5	-0.843	2.14E-03	1.70E-02	dynein, axonemal, heavy chain 5
DNAJB4	-0.352	7.57E-03	4.59E-02	DnaJ (Hsp40) homolog, subfamily B, member 4
DNAJC13	-0.591	3.69E-06	7.89E-05	DnaJ (Hsp40) homolog, subfamily C, member 13
DNAJC8	-0.780	6.41E-10	3.23E-08	DnaJ (Hsp40) homolog, subfamily C, member 8
DNAJC9	-0.311	8.45E-03	4.99E-02	DnaJ (Hsp40) homolog, subfamily C, member 9
DPAGT1	-0.313	8.38E-03	4.95E-02	dolichyl-phosphate (UDP-N-acetylglucosamine) N-acetylglucosaminephosphotransferase 1 (GlcNAc-1-P transferase)
DPY19L1	-1.519	1.71E-29	9.98E-27	dpy-19-like 1 (C. elegans)
DPYSL2	-0.463	6.40E-05	9.06E-04	dihydropyrimidinase-like 2
DPYSL3	-0.435	8.32E-04	7.87E-03	dihydropyrimidinase-like 3
DR1	-1.135	3.56E-17	5.21E-15	down-regulator of transcription 1, TBP-binding (negative cofactor 2)
DSCR3	-0.469	2.74E-04	3.16E-03	Down syndrome critical region gene 3
DTX3	-0.703	1.94E-03	1.58E-02	deltex 3, E3 ubiquitin ligase
DUSP3	-0.655	3.08E-07	8.71E-06	dual specificity phosphatase 3
DYNC1LI2	-0.306	7.27E-03	4.45E-02	dynein, cytoplasmic 1, light intermediate chain 2
DYRK3	-0.828	2.18E-05	3.63E-04	dual-specificity tyrosine-(Y)-phosphorylation regulated kinase 3
DZIP3	-0.667	5.03E-05	7.33E-04	DAZ interacting zinc finger protein 3
E2F4	-0.495	2.43E-04	2.83E-03	E2F transcription factor 4, p107/p130-binding
EAF1	-0.343	7.71E-03	4.66E-02	ELL associated factor 1
EDEM1	-0.332	8.38E-03	4.95E-02	ER degradation enhancer, mannosidase alpha-like 1
EDEM2	-0.549	1.21E-04	1.58E-03	ER degradation enhancer, mannosidase alpha-like 2
EEF1A1	-0.314	6.73E-03	4.20E-02	eukaryotic translation elongation factor 1 alpha 1
EEF1G	-0.367	2.16E-03	1.71E-02	eukaryotic translation elongation factor 1 gamma
EFEMP1	-0.380	1.71E-03	1.43E-02	EGF containing fibulin-like extracellular matrix protein 1
EIF1B	-0.467	4.89E-03	3.29E-02	eukaryotic translation initiation factor 1B
EIF2S3	-0.564	9.16E-07	2.33E-05	eukaryotic translation initiation factor 2, subunit 3 gamma, 52kDa
EIF3K	-0.320	5.69E-03	3.69E-02	eukaryotic translation initiation factor 3, subunit K
EIF3L	-0.466	1.37E-04	1.74E-03	eukaryotic translation initiation factor 3, subunit L
EIF4A2	-0.521	8.38E-06	1.59E-04	eukaryotic translation initiation factor 4A2
EIF4B	-0.393	6.57E-04	6.47E-03	eukaryotic translation initiation factor 4B
ELAC1	-0.927	3.43E-05	5.33E-04	elaC ribonuclease Z 1
ELK3	-0.548	2.89E-05	4.65E-04	ELK3, ETS-domain protein (SRF accessory protein 2)
ELL2	-0.384	2.81E-03	2.11E-02	elongation factor, RNA polymerase II, 2
EMP1	-1.117	8.17E-09	3.25E-07	epithelial membrane protein 1
ENTPD5	-0.604	1.40E-04	1.78E-03	ectonucleoside triphosphate diphosphohydrolase 5
EPDR1	-0.397	5.69E-04	5.78E-03	ependymin related 1
EPG5	-0.511	1.80E-05	3.07E-04	ectopic P-granules autophagy protein 5 homolog (C. elegans)
EPHA2	-0.983	2.01E-13	1.76E-11	EPH receptor A2
EPN1	-1.400	1.28E-10	7.34E-09	epsin 1
EREG	-0.452	1.11E-03	1.00E-02	epiregulin
ERP29	-0.527	2.88E-05	4.64E-04	endoplasmic reticulum protein 29
ESYT2	-0.596	3.27E-06	7.12E-05	extended synaptotagmin-like protein 2
ETS1	-0.562	1.67E-05	2.88E-04	v-ets avian erythroblastosis virus E26 oncogene homolog 1
EVI5L	-0.963	4.51E-04	4.78E-03	ecotropic viral integration site 5-like
FABP5	-0.451	8.12E-04	7.71E-03	fatty acid binding protein 5 (psoriasis-associated)
FAF1	-0.363	5.11E-03	3.40E-02	Fas (TNFRSF6) associated factor 1
FAM101B	-0.915	2.29E-11	1.49E-09	family with sequence similarity 101, member B
FAM114A2	-0.973	2.59E-07	7.49E-06	family with sequence similarity 114, member A2
FAM134A	-0.446	1.01E-03	9.22E-03	family with sequence similarity 134, member A
FAM160B1	-0.943	1.40E-09	6.58E-08	family with sequence similarity 160, member B1
FAM192A	-0.385	2.59E-03	1.99E-02	family with sequence similarity 192, member A
FAM220A	-0.638	4.46E-05	6.66E-04	family with sequence similarity 220, member A
FAM24B	-0.998	3.77E-08	1.29E-06	family with sequence similarity 24, member B
FAM46B	-0.710	4.38E-03	3.01E-02	family with sequence similarity 46, member B
FAM91A1	-0.406	9.97E-04	9.15E-03	family with sequence similarity 91, member A1
FAN1	-0.512	1.50E-03	1.28E-02	FANCD2/FANCI-associated nuclease 1
FAT4	-0.517	9.95E-04	9.14E-03	FAT atypical cadherin 4
FBXL20	-0.475	7.70E-04	7.38E-03	F-box and leucine-rich repeat protein 20
FBXO7	-0.543	1.95E-04	2.34E-03	F-box protein 7
FBXW2	-0.699	9.58E-08	2.98E-06	F-box and WD repeat domain containing 2
FDXACB1	-1.142	4.19E-07	1.16E-05	ferredoxin-fold anticodon binding domain containing 1
FGFBP3	-1.198	1.50E-06	3.63E-05	fibroblast growth factor binding protein 3
FGFR1OP	-0.917	3.59E-05	5.53E-04	FGFR1 oncogene partner
FJX1	-0.524	2.19E-04	2.59E-03	four jointed box 1 (Drosophila)
FKBP1B	-0.762	5.20E-03	3.45E-02	FK506 binding protein 1B, 12.6 kDa
FKBP5	-0.322	5.03E-03	3.37E-02	FK506 binding protein 5
FLJ31306	-0.555	1.13E-03	1.02E-02	uncharacterized LOC379025
FLJ43315	-1.977	3.36E-03	2.44E-02	asparagine synthetase pseudogene
FLOT1	-0.426	2.71E-04	3.12E-03	flotillin 1
FMNL1	-0.445	6.15E-04	6.15E-03	formin-like 1
FOXN3	-0.358	5.59E-03	3.65E-02	forkhead box N3
FRRS1	-0.537	8.03E-03	4.80E-02	ferric-chelate reductase 1
FSTL3	-0.402	6.65E-03	4.16E-02	follistatin-like 3 (secreted glycoprotein)
FTH1	-0.549	2.91E-06	6.45E-05	ferritin, heavy polypeptide 1
FTL	-0.463	1.07E-04	1.41E-03	ferritin, light polypeptide
FUBP3	-0.427	1.08E-03	9.75E-03	far upstream element (FUSE) binding protein 3
FUS	-0.561	7.41E-06	1.42E-04	FUS RNA binding protein
FZD2	-0.961	3.20E-06	6.98E-05	frizzled class receptor 2
G3BP1	-0.359	2.97E-03	2.21E-02	GTPase activating protein (SH3 domain) binding protein 1
G3BP2	-0.308	6.96E-03	4.31E-02	GTPase activating protein (SH3 domain) binding protein 2
G6PD	-0.458	6.94E-04	6.75E-03	glucose-6-phosphate dehydrogenase
GADD45B	-0.609	4.54E-05	6.77E-04	growth arrest and DNA-damage-inducible, beta
GAR1	-0.527	2.28E-04	2.69E-03	GAR1 ribonucleoprotein
GAS5	-0.716	4.43E-10	2.31E-08	growth arrest-specific 5 (non-protein coding)
GDAP1	-1.140	7.41E-17	1.04E-14	ganglioside induced differentiation associated protein 1
GDPD3	-3.412	1.01E-08	3.92E-07	glycerophosphodiester phosphodiesterase domain containing 3
GEMIN5	-0.518	1.58E-04	1.97E-03	gem (nuclear organelle) associated protein 5
GFM2	-0.370	2.65E-03	2.02E-02	G elongation factor, mitochondrial 2
GGT5	-1.908	7.56E-03	4.59E-02	gamma-glutamyltransferase 5
GIGYF1	-1.043	1.99E-06	4.62E-05	GRB10 interacting GYF protein 1
GIT2	-0.522	3.39E-05	5.28E-04	G protein-coupled receptor kinase interacting ArfGAP 2
GJA1	-0.532	2.57E-03	1.97E-02	gap junction protein, alpha 1, 43kDa
GKN2	-1.198	8.00E-05	1.09E-03	gastrokine 2
GLDC	-0.426	8.23E-03	4.89E-02	glycine dehydrogenase (decarboxylating)
GLI2	-0.463	5.65E-03	3.68E-02	GLI family zinc finger 2
GLRX2	-0.644	1.08E-03	9.77E-03	glutaredoxin 2
GLTSCR2	-0.505	2.23E-04	2.64E-03	glioma tumor suppressor candidate region gene 2
GNAS-AS1	-1.894	4.14E-03	2.87E-02	GNAS antisense RNA 1
GNG11	-0.684	1.29E-04	1.66E-03	guanine nucleotide binding protein (G protein), gamma 11
GNG12	-0.334	4.04E-03	2.82E-02	guanine nucleotide binding protein (G protein), gamma 12
GNL3L	-0.369	4.32E-03	2.97E-02	guanine nucleotide binding protein-like 3 (nucleolar)-like
GNPAT	-0.443	5.01E-04	5.23E-03	glyceronephosphate O-acyltransferase
GNPDA1	-0.778	2.97E-07	8.47E-06	glucosamine-6-phosphate deaminase 1
GNPTG	-0.814	2.94E-04	3.34E-03	N-acetylglucosamine-1-phosphate transferase, gamma subunit
GOLM1	-0.400	5.32E-04	5.49E-03	golgi membrane protein 1
GOLPH3L	-0.376	2.98E-03	2.22E-02	golgi phosphoprotein 3-like
GOSR1	-0.354	5.36E-03	3.53E-02	golgi SNAP receptor complex member 1
GOT1	-0.440	1.08E-03	9.76E-03	glutamic-oxaloacetic transaminase 1, soluble
GPC1	-0.471	1.52E-03	1.30E-02	glypican 1
GPCPD1	-1.110	3.19E-06	6.96E-05	glycerophosphocholine phosphodiesterase GDE1 homolog (S. cerevisiae)
GRB10	-0.656	1.09E-04	1.43E-03	growth factor receptor-bound protein 10
GRB2	-0.525	5.58E-06	1.12E-04	growth factor receptor-bound protein 2
GREB1L	-0.467	1.18E-03	1.06E-02	growth regulation by estrogen in breast cancer-like
GULP1	-0.373	5.57E-03	3.64E-02	GULP, engulfment adaptor PTB domain containing 1
H1F0	-0.879	1.40E-07	4.25E-06	H1 histone family, member 0
H1FX	-0.420	2.32E-03	1.81E-02	H1 histone family, member X
H2AFZ	-0.401	6.97E-04	6.78E-03	H2A histone family, member Z
HADHB	-0.667	5.36E-08	1.77E-06	hydroxyacyl-CoA dehydrogenase/3-ketoacyl-CoA thiolase/enoyl-CoA hydratase (trifunctional protein), beta subunit
HAUS4	-0.500	9.17E-04	8.53E-03	HAUS augmin-like complex, subunit 4
HDGF	-0.322	6.63E-03	4.15E-02	hepatoma-derived growth factor
HEATR2	-0.382	6.11E-03	3.91E-02	HEAT repeat containing 2
HEATR6	-0.408	1.80E-03	1.49E-02	HEAT repeat containing 6
HEG1	-0.418	3.67E-03	2.61E-02	heart development protein with EGF-like domains 1
HEXIM1	-0.498	2.97E-04	3.36E-03	hexamethylene bis-acetamide inducible 1
HIBADH	-0.343	4.79E-03	3.23E-02	3-hydroxyisobutyrate dehydrogenase
HIP1R	-0.903	6.22E-05	8.83E-04	huntingtin interacting protein 1 related
HIPK1	-0.558	2.41E-05	3.97E-04	homeodomain interacting protein kinase 1
HIST1H1C	-0.767	3.44E-11	2.17E-09	histone cluster 1, H1c
HIST1H2BC	-0.352	3.99E-03	2.79E-02	histone cluster 1, H2bc
HIST1H2BD	-0.479	1.37E-03	1.19E-02	histone cluster 1, H2bd
HIST1H2BJ	-1.003	1.18E-04	1.53E-03	histone cluster 1, H2bj
HIST2H2AB	-0.552	2.09E-05	3.51E-04	histone cluster 2, H2ab
HIST2H2AC	-0.418	2.47E-04	2.87E-03	histone cluster 2, H2ac
HIST2H2BE	-0.367	2.09E-03	1.67E-02	histone cluster 2, H2be
HLA-DRB1	-0.623	1.94E-03	1.58E-02	major histocompatibility complex, class II, DR beta 1
HMG20A	-0.883	6.05E-09	2.46E-07	high mobility group 20A
HMGN2	-0.334	3.41E-03	2.47E-02	high mobility group nucleosomal binding domain 2
HMMR	-0.446	6.89E-04	6.74E-03	hyaluronan-mediated motility receptor (RHAMM)
HMOX1	-0.932	1.59E-12	1.19E-10	heme oxygenase (decycling) 1
HN1	-0.373	1.08E-03	9.76E-03	hematological and neurological expressed 1
HNRNPAB	-0.436	1.49E-04	1.88E-03	heterogeneous nuclear ribonucleoprotein A/B
HNRNPF	-0.452	7.56E-05	1.04E-03	heterogeneous nuclear ribonucleoprotein F
HOXB8	-1.424	3.80E-03	2.68E-02	homeobox B8
HOXC13	-1.418	1.32E-08	5.00E-07	homeobox C13
HSD17B11	-0.542	4.64E-05	6.88E-04	hydroxysteroid (17-beta) dehydrogenase 11
HSP90AB1	-0.329	4.51E-03	3.08E-02	heat shock protein 90kDa alpha (cytosolic), class B member 1
HSPA9	-0.451	8.31E-05	1.13E-03	heat shock 70kDa protein 9 (mortalin)
HSPD1	-0.608	1.85E-07	5.53E-06	heat shock 60kDa protein 1 (chaperonin)
HSPG2	-0.738	3.92E-08	1.34E-06	heparan sulfate proteoglycan 2
HTATSF1	-0.780	1.02E-08	3.92E-07	HIV-1 Tat specific factor 1
HTR7P1	-1.517	2.56E-06	5.71E-05	5-hydroxytryptamine (serotonin) receptor 7 pseudogene 1
HYOU1	-0.315	6.50E-03	4.09E-02	hypoxia up-regulated 1
IARS	-0.554	1.60E-06	3.82E-05	isoleucyl-tRNA synthetase
IDNK	-0.584	7.43E-03	4.53E-02	idnK, gluconokinase homolog (E. coli)
IER3IP1	-0.465	7.06E-03	4.35E-02	immediate early response 3 interacting protein 1
IFFO2	-0.533	1.44E-04	1.81E-03	intermediate filament family orphan 2
IFI27L2	-0.737	1.31E-04	1.68E-03	interferon, alpha-inducible protein 27-like 2
IFNAR1	-0.485	6.11E-05	8.72E-04	interferon (alpha, beta and omega) receptor 1
IFT172	-0.586	7.12E-03	4.38E-02	intraflagellar transport 172
IFT46	-0.627	8.63E-05	1.16E-03	intraflagellar transport 46
IGF2BP2	-0.744	5.08E-09	2.12E-07	insulin-like growth factor 2 mRNA binding protein 2
IGFBP6	-0.785	5.46E-09	2.26E-07	insulin-like growth factor binding protein 6
IL11	-1.369	5.43E-04	5.57E-03	interleukin 11
IL20RB	-1.693	7.82E-04	7.46E-03	interleukin 20 receptor beta
IL24	-1.498	5.93E-06	1.18E-04	interleukin 24
IMPA2	-0.342	7.51E-03	4.56E-02	inositol(myo)-1(or 4)-monophosphatase 2
ING4	-0.884	7.63E-03	4.62E-02	inhibitor of growth family, member 4
IPO5	-0.950	3.99E-16	4.97E-14	importin 5
IREB2	-0.718	4.47E-09	1.89E-07	iron-responsive element binding protein 2
ITFG1	-0.402	2.54E-03	1.96E-02	integrin alpha FG-GAP repeat containing 1
ITGBL1	-1.354	1.17E-09	5.59E-08	integrin, beta-like 1 (with EGF-like repeat domains)
ITPRIPL2	-0.549	4.92E-05	7.21E-04	inositol 1,4,5-trisphosphate receptor interacting protein-like 2
IVD	-0.547	3.43E-05	5.33E-04	isovaleryl-CoA dehydrogenase
KANSL1-AS1	-1.243	8.09E-03	4.83E-02	KANSL1 antisense RNA 1
KAT6B	-0.380	5.45E-03	3.57E-02	K(lysine) acetyltransferase 6B
KBTBD6	-0.755	2.19E-06	5.02E-05	kelch repeat and BTB (POZ) domain containing 6
KCNH1	-0.717	6.46E-05	9.13E-04	potassium voltage-gated channel, subfamily H (eag-related), member 1
KCTD2	-0.583	1.00E-04	1.33E-03	potassium channel tetramerization domain containing 2
KCTD20	-2.310	5.33E-62	7.18E-58	potassium channel tetramerization domain containing 20
KCTD7	-0.564	2.16E-03	1.72E-02	potassium channel tetramerization domain containing 7
KDELR3	-0.549	7.00E-05	9.76E-04	KDEL (Lys-Asp-Glu-Leu) endoplasmic reticulum protein retention receptor 3
KDM4D	-0.766	2.09E-03	1.67E-02	lysine (K)-specific demethylase 4D
KHDC1	-1.845	5.48E-06	1.10E-04	KH homology domain containing 1
KIAA0368	-0.338	3.18E-03	2.34E-02	KIAA0368
KIAA0430	-0.487	2.60E-04	3.01E-03	KIAA0430
KIAA0586	-0.381	3.65E-03	2.60E-02	KIAA0586
KIAA1147	-0.374	7.51E-03	4.57E-02	KIAA1147
KIAA1524	-0.418	2.36E-03	1.84E-02	KIAA1524
KIDINS220	-1.052	2.28E-15	2.60E-13	kinase D-interacting substrate, 220kDa
KIF15	-0.383	6.92E-03	4.29E-02	kinesin family member 15
KIF18A	-0.472	5.92E-04	5.97E-03	kinesin family member 18A
KIF1C	-0.607	5.40E-06	1.09E-04	kinesin family member 1C
KIF23	-0.335	5.07E-03	3.38E-02	kinesin family member 23
KIF26B	-1.228	3.75E-08	1.29E-06	kinesin family member 26B
KIF2C	-0.569	1.78E-04	2.16E-03	kinesin family member 2C
KIF5C	-0.757	3.72E-04	4.07E-03	kinesin family member 5C
KLC1	-0.424	4.23E-04	4.54E-03	kinesin light chain 1
KLHDC2	-0.610	2.50E-06	5.58E-05	kelch domain containing 2
KLHL5	-0.507	2.67E-05	4.35E-04	kelch-like family member 5
KNOP1	-0.472	1.49E-03	1.28E-02	lysine-rich nucleolar protein 1
KPNA6	-0.404	4.49E-04	4.76E-03	karyopherin alpha 6 (importin alpha 7)
KRT4	-2.358	5.13E-04	5.33E-03	keratin 4
KRT7	-0.469	4.49E-05	6.70E-04	keratin 7
KRT81	-1.607	3.53E-04	3.90E-03	keratin 81
KYNU	-0.608	2.25E-06	5.12E-05	kynureninase
LACTB	-0.480	3.86E-04	4.20E-03	lactamase, beta
LAMP1	-0.659	3.60E-08	1.24E-06	lysosomal-associated membrane protein 1
LAMTOR3	-0.997	3.10E-08	1.09E-06	late endosomal/lysosomal adaptor, MAPK and MTOR activator 3
LANCL1	-0.783	1.35E-08	5.06E-07	LanC lantibiotic synthetase component C-like 1 (bacterial)
LARP4	-0.415	3.19E-04	3.58E-03	La ribonucleoprotein domain family, member 4
LARS2	-0.428	6.89E-03	4.28E-02	leucyl-tRNA synthetase 2, mitochondrial
LBR	-0.813	1.93E-10	1.08E-08	lamin B receptor
LCMT1	-0.403	8.22E-03	4.88E-02	leucine carboxyl methyltransferase 1
LCN2	-0.528	9.35E-04	8.68E-03	lipocalin 2
LETM1	-0.570	4.23E-06	8.91E-05	leucine zipper-EF-hand containing transmembrane protein 1
LGALS3	-0.407	5.18E-03	3.44E-02	lectin, galactoside-binding, soluble, 3
LHFP	-0.974	9.03E-10	4.40E-08	lipoma HMGIC fusion partner
LHX1	-0.648	4.05E-04	4.39E-03	LIM homeobox 1
LIG3	-0.447	2.91E-03	2.17E-02	ligase III, DNA, ATP-dependent
LINC00116	-0.633	5.88E-04	5.94E-03	long intergenic non-protein coding RNA 116
LMNB1	-0.476	1.64E-04	2.02E-03	lamin B1
LMO3	-0.928	2.51E-12	1.85E-10	LIM domain only 3 (rhombotin-like 2)
LMO4	-0.865	3.99E-06	8.47E-05	LIM domain only 4
LOC100129034	-0.535	6.17E-04	6.16E-03	uncharacterized LOC100129034
LOC100129917	-1.908	6.13E-03	3.91E-02	uncharacterized LOC100129917
LOC100130992	-0.951	1.37E-03	1.19E-02	uncharacterized LOC100130992
LOC100288911	-0.627	1.48E-03	1.27E-02	uncharacterized LOC100288911
LOC100505715	-0.544	5.33E-03	3.51E-02	uncharacterized LOC100505715
LOC100506746	-1.003	6.34E-03	4.02E-02	uncharacterized LOC100506746
LOC100506844	-0.531	1.44E-03	1.24E-02	uncharacterized LOC100506844
LOC102724428/SIK1	-0.836	9.32E-07	2.36E-05	salt-inducible kinase 1
LOC102724594/U2AF1	-0.621	1.31E-06	3.24E-05	U2 small nuclear RNA auxiliary factor 1
LOC148413	-0.646	6.31E-03	4.00E-02	uncharacterized LOC148413
LOC93622	-0.795	1.70E-06	4.03E-05	Morf4 family associated protein 1-like 1 pseudogene
LRRC75A-AS1	-0.359	2.02E-03	1.63E-02	LRRC75A antisense RNA 1
LUC7L	-0.386	7.27E-03	4.45E-02	LUC7-like (S. cerevisiae)
LY6K	-0.754	2.54E-04	2.94E-03	lymphocyte antigen 6 complex, locus K
LYPLA1	-0.868	3.05E-13	2.59E-11	lysophospholipase I
LYRM4	-0.585	3.19E-05	5.04E-04	LYR motif containing 4
LYSMD3	-0.556	5.02E-04	5.24E-03	LysM, putative peptidoglycan-binding, domain containing 3
MAN2A1	-0.727	8.75E-09	3.45E-07	mannosidase, alpha, class 2A, member 1
MAP2K4	-1.026	1.51E-14	1.56E-12	mitogen-activated protein kinase kinase 4
MAP3K3	-1.682	1.82E-19	3.77E-17	mitogen-activated protein kinase kinase kinase 3
MAP3K4	-0.424	6.88E-03	4.27E-02	mitogen-activated protein kinase kinase kinase 4
MAP7D1	-0.793	3.12E-07	8.78E-06	MAP7 domain containing 1
MAP7D3	-0.430	4.88E-04	5.12E-03	MAP7 domain containing 3
MAPKAPK5-AS1	-0.538	1.83E-03	1.51E-02	MAPKAPK5 antisense RNA 1
MARCH7	-0.420	1.96E-03	1.59E-02	membrane-associated ring finger (C3HC4) 7, E3 ubiquitin protein ligase
MATR3	-0.334	4.17E-03	2.89E-02	matrin 3
MBNL1	-0.316	7.50E-03	4.56E-02	muscleblind-like splicing regulator 1
MBTPS2	-0.964	4.20E-11	2.59E-09	membrane-bound transcription factor peptidase, site 2
MCM3	-0.710	3.24E-09	1.42E-07	minichromosome maintenance complex component 3
MCM3AP	-0.395	2.01E-03	1.63E-02	minichromosome maintenance complex component 3 associated protein
MCM7	-0.475	9.46E-05	1.26E-03	minichromosome maintenance complex component 7
MDFIC	-0.455	3.97E-03	2.78E-02	MyoD family inhibitor domain containing
MDN1	-0.374	3.94E-03	2.77E-02	MDN1, midasin homolog (yeast)
ME3	-0.517	4.28E-03	2.95E-02	malic enzyme 3, NADP(+)-dependent, mitochondrial
MED1	-0.356	2.00E-03	1.62E-02	mediator complex subunit 1
MESDC2	-0.359	4.19E-03	2.90E-02	mesoderm development candidate 2
METTL2A	-0.476	1.72E-03	1.44E-02	methyltransferase like 2A
METTL2B	-0.930	2.32E-08	8.38E-07	methyltransferase like 2B
MFF	-0.674	1.03E-07	3.18E-06	mitochondrial fission factor
MFN1	-0.490	1.57E-04	1.95E-03	mitofusin 1
MGC57346	-1.240	2.53E-09	1.13E-07	uncharacterized LOC401884
MGC70870	-0.600	4.49E-06	9.37E-05	C-terminal binding protein 2 pseudogene
MIB1	-0.871	1.38E-12	1.05E-10	mindbomb E3 ubiquitin protein ligase 1
MIR100HG	-0.883	4.98E-05	7.28E-04	mir-100-let-7a-2 cluster host gene (non-protein coding)
MIR31HG	-1.172	3.56E-06	7.66E-05	MIR31 host gene (non-protein coding)
MIS18A	-0.480	1.94E-04	2.33E-03	MIS18 kinetochore protein A
MLH1	-0.485	4.98E-03	3.34E-02	mutL homolog 1
MORF4L1	-0.656	1.32E-08	5.00E-07	mortality factor 4 like 1
MPDZ	-0.628	4.97E-06	1.02E-04	multiple PDZ domain protein
MRAS	-0.742	1.81E-05	3.09E-04	muscle RAS oncogene homolog
MRPL33	-0.379	3.35E-03	2.43E-02	mitochondrial ribosomal protein L33
MRPS35	-0.608	4.71E-06	9.76E-05	mitochondrial ribosomal protein S35
MSANTD4	-0.441	4.28E-03	2.95E-02	Myb/SANT-like DNA-binding domain containing 4 with coiled-coils
MSH2	-0.367	1.82E-03	1.50E-02	mutS homolog 2
MSL2	-0.345	6.47E-03	4.08E-02	male-specific lethal 2 homolog (Drosophila)
MTCL1	-0.405	1.67E-03	1.40E-02	microtubule crosslinking factor 1
MTF2	-0.648	1.51E-06	3.63E-05	metal response element binding transcription factor 2
MTHFD1L	-0.423	2.14E-03	1.70E-02	methylenetetrahydrofolate dehydrogenase (NADP+ dependent) 1-like
MTHFD2	-0.489	2.11E-05	3.54E-04	methylenetetrahydrofolate dehydrogenase (NADP+ dependent) 2, methenyltetrahydrofolate cyclohydrolase
MTMR14	-0.511	5.68E-04	5.77E-03	myotubularin related protein 14
MTMR9	-0.599	6.13E-05	8.74E-04	myotubularin related protein 9
MVP	-0.421	4.71E-03	3.19E-02	major vault protein
MYBL1	-0.858	3.64E-12	2.59E-10	v-myb avian myeloblastosis viral oncogene homolog-like 1
MYEF2	-0.553	4.35E-05	6.52E-04	myelin expression factor 2
MYH10	-1.149	1.47E-17	2.33E-15	myosin, heavy chain 10, non-muscle
NAGPA	-0.408	6.82E-03	4.25E-02	N-acetylglucosamine-1-phosphodiester alpha-N-acetylglucosaminidase
NANOS1	-0.553	3.01E-03	2.23E-02	nanos homolog 1 (Drosophila)
NAP1L1	-0.810	2.43E-11	1.57E-09	nucleosome assembly protein 1-like 1
NAP1L4	-0.654	1.52E-06	3.65E-05	nucleosome assembly protein 1-like 4
NASP	-0.558	2.35E-06	5.31E-05	nuclear autoantigenic sperm protein (histone-binding)
NCBP2	-0.643	4.55E-06	9.49E-05	nuclear cap binding protein subunit 2, 20kDa
NCOA2	-0.457	6.27E-04	6.23E-03	nuclear receptor coactivator 2
NDST1	-0.604	1.85E-06	4.34E-05	N-deacetylase/N-sulfotransferase (heparan glucosaminyl) 1
NDUFAF5	-0.582	3.03E-03	2.24E-02	NADH dehydrogenase (ubiquinone) complex I, assembly factor 5
NECAP2	-0.463	1.06E-03	9.64E-03	NECAP endocytosis associated 2
NEK1	-0.585	1.23E-03	1.09E-02	NIMA-related kinase 1
NEK11	-1.139	2.17E-04	2.57E-03	NIMA-related kinase 11
NEK6	-0.490	1.51E-04	1.89E-03	NIMA-related kinase 6
NELFCD	-0.758	4.19E-09	1.80E-07	negative elongation factor complex member C/D
NEXN	-0.531	6.47E-03	4.08E-02	nexilin (F actin binding protein)
NFYB	-0.666	7.65E-06	1.46E-04	nuclear transcription factor Y, beta
NGFRAP1	-0.384	3.60E-03	2.57E-02	nerve growth factor receptor (TNFRSF16) associated protein 1
NHP2L1	-0.413	3.24E-04	3.63E-03	NHP2 non-histone chromosome protein 2-like 1 (S. cerevisiae)
NLN	-0.628	8.70E-08	2.74E-06	neurolysin (metallopeptidase M3 family)
NME1	-0.608	7.60E-07	1.95E-05	NME/NM23 nucleoside diphosphate kinase 1
NNT	-0.349	6.41E-03	4.05E-02	nicotinamide nucleotide transhydrogenase
NOC4L	-0.522	2.36E-03	1.84E-02	nucleolar complex associated 4 homolog (S. cerevisiae)
NOL11	-0.674	3.23E-08	1.13E-06	nucleolar protein 11
NRP1	-0.506	3.19E-05	5.04E-04	neuropilin 1
NSMAF	-0.493	2.34E-04	2.75E-03	neutral sphingomyelinase (N-SMase) activation associated factor
NSMCE2	-0.459	1.74E-03	1.45E-02	non-SMC element 2, MMS21 homolog (S. cerevisiae)
NSUN2	-0.332	3.77E-03	2.67E-02	NOP2/Sun RNA methyltransferase family, member 2
NTN4	-0.632	1.29E-06	3.19E-05	netrin 4
NUDT16P1	-0.696	3.16E-04	3.55E-03	nudix (nucleoside diphosphate linked moiety X)-type motif 16 pseudogene 1
NUP43	-0.947	1.03E-07	3.18E-06	nucleoporin 43kDa
NUPL1	-0.559	2.23E-06	5.09E-05	nucleoporin like 1
OARD1	-0.403	7.56E-03	4.59E-02	O-acyl-ADP-ribose deacylase 1
OCIAD1	-0.457	2.00E-04	2.40E-03	OCIA domain containing 1
OGFOD1	-0.628	2.23E-07	6.50E-06	2-oxoglutarate and iron-dependent oxygenase domain containing 1
OGFRL1	-0.645	5.22E-07	1.40E-05	opioid growth factor receptor-like 1
OPA3	-1.009	1.05E-09	5.10E-08	optic atrophy 3 (autosomal recessive, with chorea and spastic paraplegia)
OR2B6	-1.883	2.11E-03	1.68E-02	olfactory receptor, family 2, subfamily B, member 6
OSBPL11	-0.563	7.25E-05	1.01E-03	oxysterol binding protein-like 11
OSBPL1A	-0.424	1.66E-03	1.40E-02	oxysterol binding protein-like 1A
OSTF1	-0.861	7.66E-07	1.96E-05	osteoclast stimulating factor 1
OTUD4	-0.459	2.27E-04	2.68E-03	OTU deubiquitinase 4
OTUD6B	-0.568	6.03E-05	8.61E-04	OTU domain containing 6B
OXSR1	-0.537	2.66E-05	4.33E-04	oxidative stress responsive 1
PABPC4	-0.693	4.13E-09	1.78E-07	poly(A) binding protein, cytoplasmic 4 (inducible form)
PACS1	-0.889	8.79E-13	7.08E-11	phosphofurin acidic cluster sorting protein 1
PAFAH1B2	-0.687	3.07E-09	1.37E-07	platelet-activating factor acetylhydrolase 1b, catalytic subunit 2 (30kDa)
PAFAH2	-0.786	2.00E-05	3.38E-04	platelet-activating factor acetylhydrolase 2, 40kDa
PAK1IP1	-0.921	1.43E-12	1.09E-10	PAK1 interacting protein 1
PALM3	-0.899	5.93E-03	3.81E-02	paralemmin 3
PARD3	-0.344	4.05E-03	2.82E-02	par-3 family cell polarity regulator
PARP1	-0.503	3.02E-05	4.84E-04	poly (ADP-ribose) polymerase 1
PARP2	-0.598	3.31E-07	9.28E-06	poly (ADP-ribose) polymerase 2
PAWR	-0.416	2.84E-03	2.13E-02	PRKC, apoptosis, WT1, regulator
PCBP2	-0.327	4.50E-03	3.07E-02	poly(rC) binding protein 2
PCCB	-0.385	2.79E-03	2.10E-02	propionyl CoA carboxylase, beta polypeptide
PCDHGA7	-0.755	1.91E-03	1.56E-02	protocadherin gamma subfamily A, 7
PCID2	-0.532	1.42E-04	1.80E-03	PCI domain containing 2
PCM1	-0.354	2.62E-03	2.00E-02	pericentriolar material 1
PCNXL4	-0.717	6.73E-08	2.17E-06	pecanex-like 4 (Drosophila)
PCOLCE2	-0.909	2.18E-09	9.83E-08	procollagen C-endopeptidase enhancer 2
PDE4C	-2.389	4.43E-03	3.03E-02	phosphodiesterase 4C, cAMP-specific
PDGFRL	-1.487	6.21E-03	3.95E-02	platelet-derived growth factor receptor-like
PDHA1	-1.620	2.28E-31	1.92E-28	pyruvate dehydrogenase (lipoamide) alpha 1
PDIA3P1	-0.735	5.12E-04	5.32E-03	protein disulfide isomerase family A, member 3 pseudogene 1
PDIA6	-0.343	2.64E-03	2.02E-02	protein disulfide isomerase family A, member 6
PDLIM1	-0.576	2.12E-05	3.55E-04	PDZ and LIM domain 1
PDXK	-0.335	4.14E-03	2.87E-02	pyridoxal (pyridoxine, vitamin B6) kinase
PDXP	-1.034	9.12E-08	2.85E-06	pyridoxal (pyridoxine, vitamin B6) phosphatase
PEA15	-0.605	4.51E-07	1.23E-05	phosphoprotein enriched in astrocytes 15
PEBP1	-0.307	6.95E-03	4.30E-02	phosphatidylethanolamine binding protein 1
PEMT	-0.442	4.81E-03	3.25E-02	phosphatidylethanolamine N-methyltransferase
PERP	-0.545	3.22E-05	5.09E-04	PERP, TP53 apoptosis effector
PFKM	-0.529	1.03E-04	1.36E-03	phosphofructokinase, muscle
PGAP1	-0.680	5.59E-04	5.71E-03	post-GPI attachment to proteins 1
PGD	-0.657	5.42E-08	1.78E-06	phosphogluconate dehydrogenase
PHB2	-0.557	3.76E-06	8.02E-05	prohibitin 2
PHF13	-0.749	3.31E-05	5.19E-04	PHD finger protein 13
PHF19	-0.490	6.77E-05	9.49E-04	PHD finger protein 19
PHLDB2	-0.431	8.59E-04	8.06E-03	pleckstrin homology-like domain, family B, member 2
PHLPP2	-1.261	2.63E-17	3.89E-15	PH domain and leucine rich repeat protein phosphatase 2
PIAS3	-0.459	1.53E-03	1.30E-02	protein inhibitor of activated STAT, 3
PIF1	-0.900	3.42E-03	2.47E-02	PIF1 5'-to-3' DNA helicase
PIGC	-0.421	1.07E-03	9.73E-03	phosphatidylinositol glycan anchor biosynthesis, class C
PIGW	-0.573	1.32E-04	1.68E-03	phosphatidylinositol glycan anchor biosynthesis, class W
PIGY	-0.625	1.32E-05	2.34E-04	phosphatidylinositol glycan anchor biosynthesis, class Y
PIP5K1A	-0.514	9.05E-06	1.70E-04	phosphatidylinositol-4-phosphate 5-kinase, type I, alpha
PLAG1	-0.565	3.34E-03	2.43E-02	pleiomorphic adenoma gene 1
PLCB4	-0.580	3.11E-04	3.50E-03	phospholipase C, beta 4
PLCD3	-0.397	7.78E-03	4.69E-02	phospholipase C, delta 3
PLD1	-0.544	7.33E-03	4.48E-02	phospholipase D1, phosphatidylcholine-specific
PLEKHA8	-0.985	2.78E-13	2.39E-11	pleckstrin homology domain containing, family A (phosphoinositide binding specific) member 8
PMF1/PMF1-BGLAP	-0.565	7.82E-04	7.46E-03	polyamine-modulated factor 1
PNMA2	-0.446	1.99E-04	2.39E-03	paraneoplastic Ma antigen 2
PNPLA2	-0.621	1.53E-04	1.92E-03	patatin-like phospholipase domain containing 2
POLA1	-0.862	7.04E-10	3.51E-08	polymerase (DNA directed), alpha 1, catalytic subunit
POLDIP2	-0.455	1.14E-04	1.49E-03	polymerase (DNA-directed), delta interacting protein 2
POLR2G	-0.447	8.48E-04	7.99E-03	polymerase (RNA) II (DNA directed) polypeptide G
POLR3C	-0.377	2.35E-03	1.83E-02	polymerase (RNA) III (DNA directed) polypeptide C (62kD)
POLR3GL	-0.574	1.66E-03	1.40E-02	polymerase (RNA) III (DNA directed) polypeptide G (32kD)-like
PPFIBP1	-0.888	6.47E-10	3.23E-08	PTPRF interacting protein, binding protein 1 (liprin beta 1)
PPIL2	-0.487	5.40E-03	3.55E-02	peptidylprolyl isomerase (cyclophilin)-like 2
PPM1E	-0.681	7.70E-03	4.65E-02	protein phosphatase, Mg2+/Mn2+ dependent, 1E
PPM1H	-0.765	1.78E-06	4.19E-05	protein phosphatase, Mg2+/Mn2+ dependent, 1H
PPP1CC	-0.514	1.97E-05	3.32E-04	protein phosphatase 1, catalytic subunit, gamma isozyme
PPP1R12A	-0.366	3.19E-03	2.34E-02	protein phosphatase 1, regulatory subunit 12A
PPP1R15A	-0.434	4.75E-03	3.21E-02	protein phosphatase 1, regulatory subunit 15A
PPP1R21	-0.670	2.95E-05	4.73E-04	protein phosphatase 1, regulatory subunit 21
PPT1	-0.808	8.59E-12	5.81E-10	palmitoyl-protein thioesterase 1
PPT2	-2.487	4.47E-18	7.81E-16	palmitoyl-protein thioesterase 2
PRDX6	-0.471	1.41E-04	1.79E-03	peroxiredoxin 6
PREPL	-0.402	1.52E-03	1.30E-02	prolyl endopeptidase-like
PRKACB	-1.042	1.25E-11	8.28E-10	protein kinase, cAMP-dependent, catalytic, beta
PRKCE	-0.682	3.69E-04	4.04E-03	protein kinase C, epsilon
PRKD1	-1.296	1.41E-06	3.43E-05	protein kinase D1
PRKRA	-0.551	1.03E-03	9.41E-03	protein kinase, interferon-inducible double stranded RNA dependent activator
PRMT2	-0.564	1.63E-05	2.82E-04	protein arginine methyltransferase 2
PRORSD1P	-1.508	1.37E-03	1.19E-02	prolyl-tRNA synthetase associated domain containing 1, pseudogene
PROSER2	-0.394	1.89E-03	1.55E-02	proline and serine rich 2
PRPF4B	-0.425	1.37E-03	1.19E-02	pre-mRNA processing factor 4B
PRR11	-0.667	2.47E-05	4.05E-04	proline rich 11
PRR3	-0.576	2.11E-04	2.52E-03	proline rich 3
PRSS23	-0.762	1.05E-10	6.15E-09	protease, serine, 23
PRX	-1.265	2.03E-03	1.64E-02	periaxin
PSEN2	-0.470	6.38E-03	4.04E-02	presenilin 2
PSMD5	-0.471	7.81E-05	1.07E-03	proteasome (prosome, macropain) 26S subunit, non-ATPase, 5
PTBP2	-0.959	3.95E-08	1.34E-06	polypyrimidine tract binding protein 2
PTCH1	-0.829	6.24E-07	1.64E-05	patched 1
PTGR1	-0.335	4.49E-03	3.07E-02	prostaglandin reductase 1
PTPN2	-0.364	7.08E-03	4.36E-02	protein tyrosine phosphatase, non-receptor type 2
PTPRG	-0.806	1.51E-09	7.02E-08	protein tyrosine phosphatase, receptor type, G
PTPRM	-0.365	7.86E-03	4.73E-02	protein tyrosine phosphatase, receptor type, M
PTRF	-0.361	2.48E-03	1.92E-02	polymerase I and transcript release factor
PTTG1IP	-0.306	8.05E-03	4.81E-02	pituitary tumor-transforming 1 interacting protein
PURA	-0.504	5.68E-04	5.77E-03	purine-rich element binding protein A
PUS10	-0.701	4.30E-03	2.96E-02	pseudouridylate synthase 10
PYCR2	-0.614	9.80E-05	1.30E-03	pyrroline-5-carboxylate reductase family, member 2
PYROXD1	-0.758	4.64E-06	9.62E-05	pyridine nucleotide-disulphide oxidoreductase domain 1
RAB10	-0.498	2.25E-05	3.73E-04	RAB10, member RAS oncogene family
RAB5A	-0.601	6.61E-05	9.29E-04	RAB5A, member RAS oncogene family
RABEPK	-0.487	8.11E-03	4.83E-02	Rab9 effector protein with kelch motifs
RABGAP1	-0.403	4.35E-03	2.98E-02	RAB GTPase activating protein 1
RABGGTB	-0.356	4.36E-03	3.00E-02	Rab geranylgeranyltransferase, beta subunit
RAC1	-0.313	6.43E-03	4.06E-02	ras-related C3 botulinum toxin substrate 1 (rho family, small GTP binding protein Rac1)
RAD1	-0.384	1.91E-03	1.56E-02	RAD1 checkpoint DNA exonuclease
RAN	-0.359	1.87E-03	1.53E-02	RAN, member RAS oncogene family
RANBP6	-0.672	1.73E-06	4.09E-05	RAN binding protein 6
RAP1GAP2	-0.450	1.72E-03	1.44E-02	RAP1 GTPase activating protein 2
RAP2C	-1.076	2.93E-15	3.29E-13	RAP2C, member of RAS oncogene family
RASSF3	-0.480	1.94E-04	2.34E-03	Ras association (RalGDS/AF-6) domain family member 3
RBBP9	-0.347	7.55E-03	4.58E-02	retinoblastoma binding protein 9
RBKS	-0.596	1.54E-03	1.31E-02	ribokinase
RBM24	-1.133	6.72E-13	5.44E-11	RNA binding motif protein 24
RBM38	-0.444	5.76E-03	3.73E-02	RNA binding motif protein 38
RBMS1	-0.494	1.00E-04	1.33E-03	RNA binding motif, single stranded interacting protein 1
RCL1	-0.433	5.45E-03	3.57E-02	RNA terminal phosphate cyclase-like 1
RCOR3	-0.540	4.51E-04	4.78E-03	REST corepressor 3
RECK	-0.510	6.29E-03	3.99E-02	reversion-inducing-cysteine-rich protein with kazal motifs
REXO2	-0.341	6.23E-03	3.97E-02	RNA exonuclease 2
RFK	-0.385	1.46E-03	1.26E-02	riboflavin kinase
RFX7	-0.619	1.58E-07	4.75E-06	regulatory factor X, 7
RHEB	-1.039	5.41E-17	7.74E-15	Ras homolog enriched in brain
RLIM	-0.421	7.76E-04	7.42E-03	ring finger protein, LIM domain interacting
RMND5A	-1.368	6.06E-22	1.74E-19	required for meiotic nuclear division 5 homolog A (S. cerevisiae)
RNF11	-0.388	2.96E-03	2.20E-02	ring finger protein 11
RNF13	-0.766	1.53E-08	5.71E-07	ring finger protein 13
RNF138	-0.447	6.35E-04	6.28E-03	ring finger protein 138, E3 ubiquitin protein ligase
RNF149	-0.784	1.39E-06	3.41E-05	ring finger protein 149
RNF168	-0.351	6.12E-03	3.91E-02	ring finger protein 168, E3 ubiquitin protein ligase
RNF170	-0.458	3.29E-03	2.40E-02	ring finger protein 170
RNF185	-0.670	1.11E-05	2.00E-04	ring finger protein 185
RNF216	-0.399	8.83E-04	8.25E-03	ring finger protein 216
RNF38	-0.947	3.94E-13	3.32E-11	ring finger protein 38
RNF44	-0.807	4.37E-08	1.48E-06	ring finger protein 44
RPA2	-0.464	5.09E-04	5.30E-03	replication protein A2, 32kDa
RPH3AL	-0.750	1.47E-05	2.58E-04	rabphilin 3A-like (without C2 domains)
RPL13A	-0.341	6.25E-03	3.97E-02	ribosomal protein L13a
RPL15	-0.414	4.90E-04	5.14E-03	ribosomal protein L15
RPL22L1	-0.487	5.90E-04	5.95E-03	ribosomal protein L22-like 1
RPL23	-0.398	7.74E-04	7.41E-03	ribosomal protein L23
RPL27A	-0.465	1.09E-04	1.43E-03	ribosomal protein L27a
RPL37	-0.315	7.03E-03	4.34E-02	ribosomal protein L37
RPL37A	-0.376	1.47E-03	1.27E-02	ribosomal protein L37a
RPL39L	-0.512	4.23E-04	4.54E-03	ribosomal protein L39-like
RPL9	-0.428	8.22E-04	7.77E-03	ribosomal protein L9
RPLP0	-0.371	1.75E-03	1.45E-02	ribosomal protein, large, P0
RPS12	-0.331	4.93E-03	3.32E-02	ribosomal protein S12
RPS18	-0.392	1.96E-03	1.59E-02	ribosomal protein S18
RPS20	-0.384	1.41E-03	1.22E-02	ribosomal protein S20
RPS8	-0.409	1.05E-03	9.56E-03	ribosomal protein S8
RPSA	-0.384	1.02E-03	9.29E-03	ribosomal protein SA
RPSAP58	-0.515	2.85E-04	3.26E-03	ribosomal protein SA pseudogene 58
RSPRY1	-0.436	6.85E-04	6.71E-03	ring finger and SPRY domain containing 1
RTFDC1	-0.349	4.07E-03	2.83E-02	replication termination factor 2 domain containing 1
RTN4	-0.639	2.99E-08	1.05E-06	reticulon 4
RUSC2	-0.363	4.71E-03	3.19E-02	RUN and SH3 domain containing 2
RUVBL1	-0.458	2.88E-04	3.29E-03	RuvB-like AAA ATPase 1
RWDD2B	-0.694	5.24E-09	2.18E-07	RWD domain containing 2B
S100PBP	-0.481	2.65E-03	2.02E-02	S100P binding protein
SAA1	-2.154	5.54E-10	2.84E-08	serum amyloid A1
SAAL1	-0.441	1.83E-03	1.51E-02	serum amyloid A-like 1
SAMD4A	-0.377	6.42E-03	4.05E-02	sterile alpha motif domain containing 4A
SAMD8	-1.014	9.00E-13	7.21E-11	sterile alpha motif domain containing 8
SAP30BP	-0.367	4.67E-03	3.16E-02	SAP30 binding protein
SAR1A	-0.551	1.52E-05	2.67E-04	secretion associated, Ras related GTPase 1A
SAR1B	-0.502	1.55E-05	2.70E-04	secretion associated, Ras related GTPase 1B
SART3	-0.349	3.30E-03	2.41E-02	squamous cell carcinoma antigen recognized by T cells 3
SAT1	-0.404	3.14E-03	2.31E-02	spermidine/spermine N1-acetyltransferase 1
SCAI	-0.441	3.31E-03	2.41E-02	suppressor of cancer cell invasion
SCCPDH	-0.342	5.79E-03	3.75E-02	saccharopine dehydrogenase (putative)
SCD5	-1.085	4.02E-09	1.75E-07	stearoyl-CoA desaturase 5
SDC4	-0.949	1.05E-15	1.23E-13	syndecan 4
SDHC	-0.466	4.81E-05	7.08E-04	succinate dehydrogenase complex, subunit C, integral membrane protein, 15kDa
SDPR	-0.563	3.20E-03	2.34E-02	serum deprivation response
SEC23A	-0.504	1.69E-05	2.91E-04	Sec23 homolog A (S. cerevisiae)
SEC61A1	-0.383	1.06E-03	9.64E-03	Sec61 alpha 1 subunit (S. cerevisiae)
SEH1L	-0.819	1.58E-12	1.19E-10	SEH1-like (S. cerevisiae)
SEMA3C	-0.535	5.68E-06	1.13E-04	sema domain, immunoglobulin domain (Ig), short basic domain, secreted, (semaphorin) 3C
SENP5	-0.460	1.28E-04	1.65E-03	SUMO1/sentrin specific peptidase 5
SEPN1	-0.572	5.37E-06	1.09E-04	selenoprotein N, 1
SERPINE1	-2.158	2.64E-03	2.02E-02	serpin peptidase inhibitor, clade E (nexin, plasminogen activator inhibitor type 1), member 1
SERPINE2	-0.564	6.51E-03	4.10E-02	serpin peptidase inhibitor, clade E (nexin, plasminogen activator inhibitor type 1), member 2
SFI1	-0.839	1.37E-03	1.19E-02	Sfi1 homolog, spindle assembly associated (yeast)
SFTA1P	-0.903	1.19E-08	4.55E-07	surfactant associated 1, pseudogene
SGK1	-0.647	1.04E-03	9.46E-03	serum/glucocorticoid regulated kinase 1
SIDT2	-0.594	8.17E-05	1.11E-03	SID1 transmembrane family, member 2
SIK2	-0.507	7.42E-04	7.13E-03	salt-inducible kinase 2
SKA2	-0.339	3.43E-03	2.48E-02	spindle and kinetochore associated complex subunit 2
SLC11A2	-0.480	2.13E-04	2.53E-03	solute carrier family 11 (proton-coupled divalent metal ion transporter), member 2
SLC15A4	-0.401	7.04E-03	4.34E-02	solute carrier family 15 (oligopeptide transporter), member 4
SLC16A3	-0.644	7.04E-07	1.82E-05	solute carrier family 16 (monocarboxylate transporter), member 3
SLC16A9	-0.602	1.49E-03	1.28E-02	solute carrier family 16, member 9
SLC1A5	-0.378	1.77E-03	1.47E-02	solute carrier family 1 (neutral amino acid transporter), member 5
SLC20A1	-0.560	5.20E-05	7.54E-04	solute carrier family 20 (phosphate transporter), member 1
SLC22A4	-0.977	4.41E-03	3.02E-02	solute carrier family 22 (organic cation/zwitterion transporter), member 4
SLC23A2	-0.486	1.80E-03	1.49E-02	solute carrier family 23 (ascorbic acid transporter), member 2
SLC25A15	-0.671	1.76E-04	2.14E-03	solute carrier family 25 (mitochondrial carrier; ornithine transporter) member 15
SLC25A3	-0.756	6.67E-09	2.69E-07	solute carrier family 25 (mitochondrial carrier; phosphate carrier), member 3
SLC25A30	-0.442	3.63E-03	2.59E-02	solute carrier family 25, member 30
SLC25A33	-0.514	6.76E-03	4.22E-02	solute carrier family 25 (pyrimidine nucleotide carrier), member 33
SLC25A36	-0.376	5.95E-03	3.82E-02	solute carrier family 25 (pyrimidine nucleotide carrier ), member 36
SLC30A1	-0.606	9.91E-04	9.12E-03	solute carrier family 30 (zinc transporter), member 1
SLC35D1	-1.262	2.69E-13	2.32E-11	solute carrier family 35 (UDP-GlcA/UDP-GalNAc transporter), member D1
SLC35F6	-0.732	4.43E-09	1.87E-07	solute carrier family 35, member F6
SLC38A6	-0.693	4.80E-05	7.07E-04	solute carrier family 38, member 6
SLC38A9	-0.801	2.77E-04	3.19E-03	solute carrier family 38, member 9
SLC39A10	-0.405	4.24E-03	2.93E-02	solute carrier family 39 (zinc transporter), member 10
SLC39A9	-0.836	9.23E-13	7.35E-11	solute carrier family 39, member 9
SLC4A5	-0.633	1.33E-06	3.27E-05	solute carrier family 4 (sodium bicarbonate cotransporter), member 5
SLC6A9	-0.758	3.71E-05	5.68E-04	solute carrier family 6 (neurotransmitter transporter, glycine), member 9
SLC7A2	-1.215	2.40E-06	5.40E-05	solute carrier family 7 (cationic amino acid transporter, y+ system), member 2
SLC9A7	-0.592	5.01E-03	3.36E-02	solute carrier family 9, subfamily A (NHE7, cation proton antiporter 7), member 7
SLCO2B1	-1.677	6.73E-04	6.61E-03	solute carrier organic anion transporter family, member 2B1
SLFN12	-0.464	1.59E-03	1.34E-02	schlafen family member 12
SLMO2	-0.429	3.85E-04	4.20E-03	slowmo homolog 2 (Drosophila)
SMARCD1	-0.771	1.40E-09	6.57E-08	SWI/SNF related, matrix associated, actin dependent regulator of chromatin, subfamily d, member 1
SMC5	-0.530	2.64E-05	4.30E-04	structural maintenance of chromosomes 5
SMDT1	-0.412	7.32E-03	4.48E-02	single-pass membrane protein with aspartate-rich tail 1
SMIM11	-0.359	8.23E-03	4.89E-02	small integral membrane protein 11
SMIM14	-0.733	3.33E-06	7.23E-05	small integral membrane protein 14
SMIM7	-0.876	9.96E-08	3.08E-06	small integral membrane protein 7
SMS	-0.342	2.54E-03	1.96E-02	spermine synthase
SMYD5	-0.784	2.02E-07	5.97E-06	SMYD family member 5
SNAP23	-0.543	3.32E-05	5.20E-04	synaptosomal-associated protein, 23kDa
SNAPIN	-0.650	4.83E-07	1.31E-05	SNAP-associated protein
SNHG1	-0.378	2.16E-03	1.71E-02	small nucleolar RNA host gene 1 (non-protein coding)
SNHG15	-0.405	5.98E-03	3.83E-02	small nucleolar RNA host gene 15 (non-protein coding)
SNHG3	-0.492	3.10E-05	4.93E-04	small nucleolar RNA host gene 3 (non-protein coding)
SNHG4	-0.932	3.32E-05	5.20E-04	small nucleolar RNA host gene 4 (non-protein coding)
SNORA40	-0.850	5.33E-03	3.51E-02	small nucleolar RNA, H/ACA box 40
SNRNP70	-0.502	7.69E-05	1.06E-03	small nuclear ribonucleoprotein 70kDa (U1)
SNRPB2	-1.256	5.54E-15	5.97E-13	small nuclear ribonucleoprotein polypeptide B
SNRPD1	-0.304	7.85E-03	4.73E-02	small nuclear ribonucleoprotein D1 polypeptide 16kDa
SNX18	-0.411	8.10E-03	4.83E-02	sorting nexin 18
SNX5	-0.481	1.52E-04	1.91E-03	sorting nexin 5
SP4	-0.794	1.45E-07	4.38E-06	Sp4 transcription factor
SPAG7	-0.542	7.06E-04	6.84E-03	sperm associated antigen 7
SPDL1	-0.843	7.59E-09	3.03E-07	spindle apparatus coiled-coil protein 1
SPIRE1	-0.374	1.80E-03	1.49E-02	spire-type actin nucleation factor 1
SPRYD4	-1.008	5.88E-14	5.65E-12	SPRY domain containing 4
SQSTM1	-0.559	1.75E-06	4.14E-05	sequestosome 1
SRC	-0.441	3.55E-03	2.54E-02	SRC proto-oncogene, non-receptor tyrosine kinase
SRM	-1.288	6.78E-23	2.03E-20	spermidine synthase
SRXN1	-0.352	5.41E-03	3.56E-02	sulfiredoxin 1
SSFA2	-0.532	8.55E-05	1.16E-03	sperm specific antigen 2
ST3GAL2	-0.470	5.33E-04	5.50E-03	ST3 beta-galactoside alpha-2,3-sialyltransferase 2
STAG1	-0.368	6.16E-03	3.93E-02	stromal antigen 1
STARD13	-0.414	6.66E-03	4.17E-02	StAR-related lipid transfer (START) domain containing 13
STARD3NL	-0.416	1.40E-03	1.21E-02	STARD3 N-terminal like
STAT4	-0.569	6.21E-04	6.19E-03	signal transducer and activator of transcription 4
STAT5A	-1.786	1.77E-12	1.32E-10	signal transducer and activator of transcription 5A
STAT5B	-1.039	4.33E-12	3.03E-10	signal transducer and activator of transcription 5B
STMN1	-1.122	1.93E-12	1.43E-10	stathmin 1
STRADB	-1.007	1.02E-08	3.92E-07	STE20-related kinase adaptor beta
STX2	-0.607	9.15E-06	1.72E-04	syntaxin 2
SUCLG2	-0.385	2.01E-03	1.63E-02	succinate-CoA ligase, GDP-forming, beta subunit
SUMO3	-0.313	5.77E-03	3.73E-02	small ubiquitin-like modifier 3
SUN1	-0.474	3.75E-04	4.09E-03	Sad1 and UNC84 domain containing 1
SUPT6H	-0.471	1.52E-04	1.91E-03	suppressor of Ty 6 homolog (S. cerevisiae)
SYBU	-0.983	6.92E-04	6.75E-03	syntabulin (syntaxin-interacting)
SYS1	-0.486	4.29E-04	4.60E-03	Sys1 golgi trafficking protein
SYT11	-1.585	2.95E-03	2.20E-02	synaptotagmin XI
SYT15	-0.801	1.36E-04	1.74E-03	synaptotagmin XV
SYT6	-2.274	2.55E-04	2.96E-03	synaptotagmin VI
TADA1	-0.712	1.57E-05	2.74E-04	transcriptional adaptor 1
TAF1	-0.604	8.64E-05	1.16E-03	TAF1 RNA polymerase II, TATA box binding protein (TBP)-associated factor, 250kDa
TARBP1	-0.661	9.28E-06	1.73E-04	TAR (HIV-1) RNA binding protein 1
TBC1D2	-0.494	1.81E-03	1.50E-02	TBC1 domain family, member 2
TBC1D5	-0.597	1.06E-05	1.94E-04	TBC1 domain family, member 5
TBCE	-0.506	7.03E-04	6.82E-03	tubulin folding cofactor E
TBP	-0.568	5.12E-05	7.44E-04	TATA box binding protein
TCEA2	-0.615	7.07E-04	6.85E-03	transcription elongation factor A (SII), 2
TCERG1	-0.396	2.06E-03	1.65E-02	transcription elongation regulator 1
TCF12	-0.344	3.94E-03	2.77E-02	transcription factor 12
TCF24	-2.176	3.79E-07	1.05E-05	transcription factor 24
TCF25	-0.552	7.23E-04	6.97E-03	transcription factor 25 (basic helix-loop-helix)
TERF2IP	-0.481	4.37E-04	4.66E-03	telomeric repeat binding factor 2, interacting protein
TFRC	-0.913	1.02E-12	7.98E-11	transferrin receptor
TGFB2	-1.059	2.52E-14	2.55E-12	transforming growth factor, beta 2
TGIF1	-0.382	5.45E-03	3.57E-02	TGFB-induced factor homeobox 1
THBS1	-1.271	4.24E-23	1.33E-20	thrombospondin 1
THOC6	-0.546	3.97E-03	2.78E-02	THO complex 6 homolog (Drosophila)
TIAL1	-0.404	1.21E-03	1.08E-02	TIA1 cytotoxic granule-associated RNA binding protein-like 1
TM4SF20	-1.667	1.60E-03	1.35E-02	transmembrane 4 L six family member 20
TMED9	-1.216	2.91E-19	5.85E-17	transmembrane emp24 protein transport domain containing 9
TMEM109	-0.436	6.46E-04	6.38E-03	transmembrane protein 109
TMEM110	-0.686	3.91E-03	2.75E-02	transmembrane protein 110
TMEM14B	-0.379	1.21E-03	1.08E-02	transmembrane protein 14B
TMEM170B	-1.401	6.32E-05	8.96E-04	transmembrane protein 170B
TMEM209	-0.642	2.29E-07	6.64E-06	transmembrane protein 209
TMEM216	-0.534	4.98E-03	3.34E-02	transmembrane protein 216
TMEM237	-0.458	1.11E-03	1.00E-02	transmembrane protein 237
TMEM242	-0.531	2.03E-03	1.64E-02	transmembrane protein 242
TMEM245	-0.418	3.06E-04	3.46E-03	transmembrane protein 245
TMEM41B	-0.410	8.13E-04	7.72E-03	transmembrane protein 41B
TMEM42	-1.215	2.23E-07	6.50E-06	transmembrane protein 42
TMEM43	-0.529	1.61E-03	1.36E-02	transmembrane protein 43
TMEM5	-0.639	1.49E-05	2.62E-04	transmembrane protein 5
TMEM54	-0.426	4.68E-03	3.17E-02	transmembrane protein 54
TMEM64	-0.427	4.96E-03	3.34E-02	transmembrane protein 64
TMOD3	-0.311	6.54E-03	4.11E-02	tropomodulin 3 (ubiquitous)
TMSB10/TMSB4X	-0.520	2.26E-05	3.74E-04	thymosin beta 10
TNFAIP2	-0.607	2.03E-06	4.69E-05	tumor necrosis factor, alpha-induced protein 2
TNIP3	-1.993	3.50E-07	9.78E-06	TNFAIP3 interacting protein 3
TNKS2	-0.506	1.74E-05	2.98E-04	tankyrase, TRF1-interacting ankyrin-related ADP-ribose polymerase 2
TNS3	-1.147	1.11E-18	2.16E-16	tensin 3
TOP1	-0.379	2.23E-03	1.76E-02	topoisomerase (DNA) I
TP53I3	-0.620	2.38E-04	2.78E-03	tumor protein p53 inducible protein 3
TRAM1	-0.523	6.98E-06	1.36E-04	translocation associated membrane protein 1
TRAM2	-0.813	3.81E-10	2.01E-08	translocation associated membrane protein 2
TRIM23	-1.003	3.70E-08	1.27E-06	tripartite motif containing 23
TRIM44	-0.431	4.48E-04	4.76E-03	tripartite motif containing 44
TRIP13	-0.311	8.27E-03	4.90E-02	thyroid hormone receptor interactor 13
TRIP6	-0.738	1.68E-08	6.18E-07	thyroid hormone receptor interactor 6
TRMT112	-1.113	1.62E-18	2.99E-16	tRNA methyltransferase 11-2 homolog (S. cerevisiae)
TRUB1	-0.434	7.10E-04	6.87E-03	TruB pseudouridine (psi) synthase family member 1
TSC1	-0.583	1.01E-05	1.85E-04	tuberous sclerosis 1
TSEN2	-0.527	3.57E-03	2.56E-02	TSEN2 tRNA splicing endonuclease subunit
TSPAN12	-0.613	7.83E-03	4.72E-02	tetraspanin 12
TSPAN4	-1.361	1.28E-15	1.49E-13	tetraspanin 4
TSTD1	-0.451	7.49E-03	4.56E-02	thiosulfate sulfurtransferase (rhodanese)-like domain containing 1
TTC28	-0.826	1.00E-08	3.89E-07	tetratricopeptide repeat domain 28
TTF2	-0.428	1.11E-03	1.00E-02	transcription termination factor, RNA polymerase II
TUBA1A	-0.700	3.18E-06	6.96E-05	tubulin, alpha 1a
TUBA1B	-0.328	3.54E-03	2.54E-02	tubulin, alpha 1b
TUBB	-0.471	3.07E-05	4.90E-04	tubulin, beta class I
TUBB6	-0.347	2.76E-03	2.09E-02	tubulin, beta 6 class V
TUBD1	-0.470	7.45E-03	4.54E-02	tubulin, delta 1
TXLNA	-0.719	2.13E-08	7.69E-07	taxilin alpha
TXNRD1	-0.898	1.86E-14	1.90E-12	thioredoxin reductase 1
TXNRD2	-1.030	7.33E-12	5.01E-10	thioredoxin reductase 2
TYMSOS	-1.114	1.61E-05	2.80E-04	TYMS opposite strand
UAP1	-0.337	5.65E-03	3.68E-02	UDP-N-acetylglucosamine pyrophosphorylase 1
UBE2S	-0.400	3.56E-03	2.55E-02	ubiquitin-conjugating enzyme E2S
UBE4B	-0.784	2.56E-10	1.41E-08	ubiquitination factor E4B
UBL4A	-0.484	3.24E-03	2.37E-02	ubiquitin-like 4A
UBTD2	-0.451	5.31E-03	3.50E-02	ubiquitin domain containing 2
UBXN1	-0.394	2.83E-03	2.12E-02	UBX domain protein 1
UCHL1	-0.336	3.43E-03	2.48E-02	ubiquitin carboxyl-terminal esterase L1 (ubiquitin thiolesterase)
UCP2	-1.194	8.11E-22	2.27E-19	uncoupling protein 2 (mitochondrial, proton carrier)
UGDH	-0.471	7.46E-05	1.03E-03	UDP-glucose 6-dehydrogenase
UPK3B	-0.952	3.12E-04	3.51E-03	uroplakin 3B
URB1	-0.564	7.41E-06	1.42E-04	URB1 ribosome biogenesis 1 homolog (S. cerevisiae)
USP11	-0.655	7.18E-06	1.38E-04	ubiquitin specific peptidase 11
USP22	-0.496	1.77E-05	3.03E-04	ubiquitin specific peptidase 22
VAMP3	-0.410	4.62E-04	4.89E-03	vesicle-associated membrane protein 3
VEZT	-0.332	4.59E-03	3.13E-02	vezatin, adherens junctions transmembrane protein
VOPP1	-0.497	1.91E-05	3.24E-04	vesicular, overexpressed in cancer, prosurvival protein 1
VPS11	-0.385	4.41E-03	3.02E-02	vacuolar protein sorting 11 homolog (S. cerevisiae)
VPS41	-0.409	1.22E-03	1.08E-02	vacuolar protein sorting 41 homolog (S. cerevisiae)
WARS	-0.431	1.83E-04	2.22E-03	tryptophanyl-tRNA synthetase
WBSCR22	-0.320	7.20E-03	4.42E-02	Williams Beuren syndrome chromosome region 22
WDR41	-0.474	2.38E-04	2.79E-03	WD repeat domain 41
WDR59	-0.438	3.32E-03	2.42E-02	WD repeat domain 59
WDR70	-0.420	3.21E-03	2.35E-02	WD repeat domain 70
WDR77	-0.759	1.59E-09	7.35E-08	WD repeat domain 77
WHSC1	-0.324	5.90E-03	3.81E-02	Wolf-Hirschhorn syndrome candidate 1
WNT5A	-0.942	5.46E-04	5.59E-03	wingless-type MMTV integration site family, member 5A
WRB	-0.593	1.83E-05	3.11E-04	tryptophan rich basic protein
WWC2	-0.933	1.18E-11	7.88E-10	WW and C2 domain containing 2
WWC3	-0.863	3.37E-04	3.75E-03	WWC family member 3
WWTR1	-0.318	7.62E-03	4.61E-02	WW domain containing transcription regulator 1
XPC	-0.486	2.73E-03	2.07E-02	xeroderma pigmentosum, complementation group C
XPOT	-0.996	2.25E-17	3.41E-15	exportin, tRNA
XRN1	-0.438	1.20E-03	1.07E-02	5'-3' exoribonuclease 1
YAP1	-0.449	3.83E-04	4.18E-03	Yes-associated protein 1
YBEY	-0.528	1.50E-03	1.28E-02	ybeY metallopeptidase (putative)
YBX1	-0.314	5.90E-03	3.80E-02	Y box binding protein 1
YBX3	-0.400	5.63E-04	5.74E-03	Y box binding protein 3
YTHDF2	-0.352	6.46E-03	4.07E-02	YTH domain family, member 2
YY1	-0.497	3.86E-05	5.87E-04	YY1 transcription factor
ZBTB34	-0.624	2.56E-03	1.97E-02	zinc finger and BTB domain containing 34
ZCCHC24	-0.847	6.29E-05	8.92E-04	zinc finger, CCHC domain containing 24
ZDHHC18	-0.350	7.14E-03	4.39E-02	zinc finger, DHHC-type containing 18
ZDHHC7	-0.389	3.37E-03	2.45E-02	zinc finger, DHHC-type containing 7
ZEB1	-1.658	5.02E-31	3.97E-28	zinc finger E-box binding homeobox 1
ZEB1-AS1	-0.778	2.39E-03	1.86E-02	ZEB1 antisense RNA 1
ZFAS1	-0.404	5.16E-04	5.35E-03	ZNFX1 antisense RNA 1
ZFR	-0.572	1.52E-06	3.65E-05	zinc finger RNA binding protein
ZFYVE27	-0.483	7.27E-03	4.45E-02	zinc finger, FYVE domain containing 27
ZMYND11	-0.377	2.38E-03	1.85E-02	zinc finger, MYND-type containing 11
ZNF302	-0.590	3.11E-03	2.30E-02	zinc finger protein 302
ZNF33B	-0.511	1.86E-03	1.53E-02	zinc finger protein 33B
ZNF350	-0.898	2.27E-03	1.78E-02	zinc finger protein 350
ZNF426	-0.501	1.78E-03	1.48E-02	zinc finger protein 426
ZNF462	-0.413	6.91E-04	6.75E-03	zinc finger protein 462
ZNF512	-0.668	1.94E-06	4.51E-05	zinc finger protein 512
ZNF518B	-0.745	4.57E-06	9.50E-05	zinc finger protein 518B
ZNF529	-0.501	3.66E-03	2.60E-02	zinc finger protein 529
ZNF542P	-0.525	3.19E-03	2.34E-02	zinc finger protein 542, pseudogene
ZNF558	-0.576	9.19E-05	1.23E-03	zinc finger protein 558
ZNF572	-1.084	1.90E-03	1.56E-02	zinc finger protein 572
ZNF618	-0.394	7.70E-03	4.65E-02	zinc finger protein 618
ZNF629	-0.556	4.69E-05	6.95E-04	zinc finger protein 629
ZNF655	-0.417	1.00E-03	9.19E-03	zinc finger protein 655
ZNF699	-0.778	8.04E-03	4.80E-02	zinc finger protein 699
ZNF720	-0.789	4.81E-04	5.05E-03	zinc finger protein 720
ZNF749	-1.042	3.49E-04	3.86E-03	zinc finger protein 749
ZNF772	-0.504	2.53E-03	1.96E-02	zinc finger protein 772
ZNF805	-0.750	3.05E-07	8.66E-06	zinc finger protein 805
ZNF860	-0.733	3.63E-03	2.59E-02	zinc finger protein 860
ZNHIT6	-0.402	8.00E-04	7.61E-03	zinc finger, HIT-type containing 6
ZNRF1	-0.459	4.34E-03	2.98E-02	zinc and ring finger 1, E3 ubiquitin protein ligase
ZSCAN12	-0.474	4.18E-03	2.90E-02	zinc finger and SCAN domain containing 12

## Sheet: FDR0.05 UP
Table S4. Genes upregulated by FDR<0.05 in Du145 cells over-expressing miR-141 in RNA-Seq analysis.
Gene Symbol	Log2 Ratio	p-value	False Discovery Rate (q-value)	Full Name and Note
ABCA1	0.597	1.23E-04	1.59E-03	ATP-binding cassette, sub-family A (ABC1), member 1
ABHD12	0.730	5.80E-06	1.15E-04	abhydrolase domain containing 12
ABHD13	0.582	2.85E-03	2.14E-02	abhydrolase domain containing 13
ABHD17C	0.927	9.68E-11	5.74E-09	abhydrolase domain containing 17C
ABHD2	0.534	2.88E-05	4.64E-04	abhydrolase domain containing 2
ABHD5	0.555	3.45E-04	3.83E-03	abhydrolase domain containing 5
ABHD6	0.612	9.50E-04	8.80E-03	abhydrolase domain containing 6
ABR	0.382	3.71E-03	2.63E-02	active BCR-related
ACD	0.514	4.17E-03	2.89E-02	adrenocortical dysplasia homolog (mouse)
ACLY	0.744	9.97E-11	5.86E-09	ATP citrate lyase
ACOX2	0.816	1.30E-05	2.32E-04	acyl-CoA oxidase 2, branched chain
ACYP2	1.026	4.01E-05	6.05E-04	acylphosphatase 2, muscle type
ADAM12	2.643	1.66E-33	1.60E-30	ADAM metallopeptidase domain 12
ADAM17	0.862	5.42E-12	3.76E-10	ADAM metallopeptidase domain 17
ADAM19	0.664	9.54E-05	1.27E-03	ADAM metallopeptidase domain 19
ADAMTSL5	0.814	6.54E-05	9.22E-04	ADAMTS-like 5
ADAP1	2.408	3.76E-04	4.10E-03	ArfGAP with dual PH domains 1
ADAR	0.472	1.39E-03	1.20E-02	adenosine deaminase, RNA-specific
ADRBK2	0.697	2.41E-06	5.42E-05	adrenergic, beta, receptor kinase 2
AEN	0.507	3.72E-03	2.64E-02	apoptosis enhancing nuclease
AFAP1L1	0.816	1.80E-05	3.07E-04	actin filament associated protein 1-like 1
AGPAT3	0.608	1.48E-06	3.58E-05	1-acylglycerol-3-phosphate O-acyltransferase 3
AHNAK2	0.306	7.91E-03	4.75E-02	AHNAK nucleoprotein 2
AIDA	0.976	6.11E-16	7.44E-14	axin interactor, dorsalization associated
AIF1L	0.742	2.27E-06	5.17E-05	allograft inflammatory factor 1-like
AK3	0.381	3.50E-03	2.52E-02	adenylate kinase 3
AKAP6	0.578	1.27E-03	1.11E-02	A kinase (PRKA) anchor protein 6
AKT3	0.385	1.73E-03	1.45E-02	v-akt murine thymoma viral oncogene homolog 3
ALDH1A3	1.388	6.77E-20	1.49E-17	aldehyde dehydrogenase 1 family, member A3
ALDH9A1	0.531	2.69E-05	4.37E-04	aldehyde dehydrogenase 9 family, member A1
ALG2	0.466	3.23E-04	3.62E-03	ALG2, alpha-1,3/1,6-mannosyltransferase
ALKBH8	0.542	1.29E-04	1.66E-03	alkB, alkylation repair homolog 8 (E. coli)
ALOXE3	1.139	4.22E-10	2.22E-08	arachidonate lipoxygenase 3
ALPK1	0.513	7.45E-03	4.54E-02	alpha-kinase 1
AMPD3	0.737	6.33E-04	6.28E-03	adenosine monophosphate deaminase 3
ANGEL1	0.523	5.30E-05	7.64E-04	angel homolog 1 (Drosophila)
ANGPTL4	1.738	3.30E-15	3.68E-13	angiopoietin-like 4
ANK1	1.073	7.00E-04	6.80E-03	ankyrin 1, erythrocytic
ANK3	1.205	3.84E-03	2.71E-02	ankyrin 3, node of Ranvier (ankyrin G)
ANKRD12	0.523	2.76E-04	3.17E-03	ankyrin repeat domain 12
ANKRD13A	0.322	8.23E-03	4.89E-02	ankyrin repeat domain 13A
ANKRD13C	0.562	2.25E-03	1.77E-02	ankyrin repeat domain 13C
ANKRD33B	0.855	6.64E-09	2.68E-07	ankyrin repeat domain 33B
ANKRD54	0.600	1.56E-03	1.32E-02	ankyrin repeat domain 54
ANKRD6	1.011	7.53E-05	1.04E-03	ankyrin repeat domain 6
ANKS1A	0.460	6.33E-04	6.28E-03	ankyrin repeat and sterile alpha motif domain containing 1A
ANKZF1	0.964	8.55E-08	2.71E-06	ankyrin repeat and zinc finger domain containing 1
ANO7	0.841	2.30E-04	2.71E-03	anoctamin 7
ANTXR2	0.452	5.42E-03	3.56E-02	anthrax toxin receptor 2
ANXA5	0.321	5.04E-03	3.37E-02	annexin A5
ANXA7	0.419	3.40E-04	3.77E-03	annexin A7
AP1AR	0.507	1.76E-03	1.47E-02	adaptor-related protein complex 1 associated regulatory protein
AP1M2	1.675	3.66E-03	2.61E-02	adaptor-related protein complex 1, mu 2 subunit
AP1S3	1.218	3.76E-10	1.99E-08	adaptor-related protein complex 1, sigma 3 subunit
APPL1	0.772	1.52E-09	7.06E-08	adaptor protein, phosphotyrosine interaction, PH domain and leucine zipper containing 1
APPL2	0.560	3.00E-04	3.40E-03	adaptor protein, phosphotyrosine interaction, PH domain and leucine zipper containing 2
AQP3	0.690	5.87E-04	5.94E-03	aquaporin 3 (Gill blood group)
ARCN1	0.669	8.32E-09	3.29E-07	archain 1
ARFGAP1	0.882	7.32E-06	1.41E-04	ADP-ribosylation factor GTPase activating protein 1
ARHGAP18	0.409	6.57E-03	4.12E-02	Rho GTPase activating protein 18
ARHGAP5	0.321	5.67E-03	3.68E-02	Rho GTPase activating protein 5
ARHGDIB	2.362	5.51E-04	5.63E-03	Rho GDP dissociation inhibitor (GDI) beta
ARHGEF16	0.891	2.06E-03	1.65E-02	Rho guanine nucleotide exchange factor (GEF) 16
ARHGEF35	0.418	5.20E-03	3.45E-02	Rho guanine nucleotide exchange factor (GEF) 35
ARHGEF7	0.905	3.24E-09	1.42E-07	Rho guanine nucleotide exchange factor (GEF) 7
ARHGEF9	0.532	5.08E-04	5.29E-03	Cdc42 guanine nucleotide exchange factor (GEF) 9
ARID3A	1.053	2.76E-08	9.83E-07	AT rich interactive domain 3A (BRIGHT-like)
ARID5A	1.166	2.05E-03	1.64E-02	AT rich interactive domain 5A (MRF1-like)
ARL4C	0.739	6.96E-04	6.77E-03	ADP-ribosylation factor-like 4C
ARL6IP6	0.784	1.65E-08	6.12E-07	ADP-ribosylation factor-like 6 interacting protein 6
ARL8B	1.389	1.62E-19	3.41E-17	ADP-ribosylation factor-like 8B
ARMCX1	0.767	1.51E-03	1.29E-02	armadillo repeat containing, X-linked 1
ARNT	0.521	5.17E-05	7.50E-04	aryl hydrocarbon receptor nuclear translocator
ARNTL2	0.351	3.50E-03	2.52E-02	aryl hydrocarbon receptor nuclear translocator-like 2
ARPC4	1.503	1.43E-30	1.07E-27	actin related protein 2/3 complex, subunit 4, 20kDa
ARPP19	0.646	4.49E-08	1.51E-06	cAMP-regulated phosphoprotein, 19kDa
ARRDC3	0.891	1.91E-11	1.26E-09	arrestin domain containing 3
ASH1L	0.397	6.09E-04	6.10E-03	ash1 (absent, small, or homeotic)-like (Drosophila)
ASPH	1.250	5.64E-25	2.37E-22	aspartate beta-hydroxylase
ATL3	0.983	5.28E-14	5.19E-12	atlastin GTPase 3
ATP2A3	0.853	3.15E-03	2.32E-02	ATPase, Ca++ transporting, ubiquitous
ATP6V1A	0.380	1.50E-03	1.28E-02	ATPase, H+ transporting, lysosomal 70kDa, V1 subunit A
AZIN1	0.349	5.17E-03	3.44E-02	antizyme inhibitor 1
B3GNT3	0.920	1.84E-03	1.51E-02	UDP-GlcNAc:betaGal beta-1,3-N-acetylglucosaminyltransferase 3
B3GNT4	1.000	5.67E-03	3.68E-02	UDP-GlcNAc:betaGal beta-1,3-N-acetylglucosaminyltransferase 4
B3GNT5	0.648	2.25E-06	5.12E-05	UDP-GlcNAc:betaGal beta-1,3-N-acetylglucosaminyltransferase 5
B4GALNT4	2.362	5.65E-04	5.75E-03	beta-1,4-N-acetyl-galactosaminyl transferase 4
B4GALT4	0.589	7.35E-04	7.06E-03	UDP-Gal:betaGlcNAc beta 1,4- galactosyltransferase, polypeptide 4
B4GALT6	0.453	1.05E-03	9.55E-03	UDP-Gal:betaGlcNAc beta 1,4- galactosyltransferase, polypeptide 6
BACH1	0.374	3.19E-03	2.34E-02	BTB and CNC homology 1, basic leucine zipper transcription factor 1
BAG3	0.346	4.01E-03	2.80E-02	BCL2-associated athanogene 3
BANK1	0.999	9.00E-04	8.39E-03	B-cell scaffold protein with ankyrin repeats 1
BARX2	1.258	3.87E-03	2.72E-02	BARX homeobox 2
BCAM	0.435	2.56E-03	1.97E-02	basal cell adhesion molecule (Lutheran blood group)
BCAN	0.647	3.25E-05	5.13E-04	brevican
BCAP29	1.013	5.92E-14	5.65E-12	B-cell receptor-associated protein 29
BCL2A1	0.756	2.09E-03	1.67E-02	BCL2-related protein A1
BCL3	0.663	2.70E-07	7.75E-06	B-cell CLL/lymphoma 3
BCL9L	0.359	5.07E-03	3.38E-02	B-cell CLL/lymphoma 9-like
BCOR	0.389	3.62E-03	2.59E-02	BCL6 corepressor
BCR	0.611	1.12E-04	1.46E-03	breakpoint cluster region
BCRP2	0.997	3.07E-05	4.90E-04	breakpoint cluster region pseudogene 2
BHLHE40	0.838	1.46E-10	8.38E-09	basic helix-loop-helix family, member e40
BIRC2	0.728	6.09E-06	1.20E-04	baculoviral IAP repeat containing 2
BMPR1A	0.539	4.57E-05	6.80E-04	bone morphogenetic protein receptor, type IA
BMPR2	0.522	2.50E-05	4.09E-04	bone morphogenetic protein receptor, type II (serine/threonine kinase)
BNIP2	0.373	4.05E-03	2.82E-02	BCL2/adenovirus E1B 19kDa interacting protein 2
BNIP3	1.001	1.36E-16	1.85E-14	BCL2/adenovirus E1B 19kDa interacting protein 3
BRCC3	0.743	1.00E-05	1.84E-04	BRCA1/BRCA2-containing complex, subunit 3
BRIP1	0.350	6.76E-03	4.22E-02	BRCA1 interacting protein C-terminal helicase 1
BRPF3	0.430	3.18E-03	2.34E-02	bromodomain and PHD finger containing, 3
BRWD3	0.419	1.22E-03	1.09E-02	bromodomain and WD repeat domain containing 3
BSPRY	2.469	5.33E-27	2.56E-24	B-box and SPRY domain containing
BTBD11	1.061	2.09E-07	6.12E-06	BTB (POZ) domain containing 11
BTBD7	0.900	8.11E-14	7.58E-12	BTB (POZ) domain containing 7
BTG3	1.349	3.04E-21	8.36E-19	BTG family, member 3
C10orf12	0.972	9.78E-11	5.77E-09	chromosome 10 open reading frame 12
C10orf88	0.588	7.18E-04	6.94E-03	chromosome 10 open reading frame 88
C11orf1	0.886	1.64E-06	3.91E-05	chromosome 11 open reading frame 1
C11orf24	0.393	3.34E-03	2.43E-02	chromosome 11 open reading frame 24
C12orf49	0.734	8.19E-07	2.09E-05	chromosome 12 open reading frame 49
C12orf73	0.611	3.27E-03	2.39E-02	chromosome 12 open reading frame 73
C12orf76	1.345	5.65E-09	2.33E-07	chromosome 12 open reading frame 76
C15orf39	0.797	1.37E-06	3.37E-05	chromosome 15 open reading frame 39
C16orf74	1.108	9.01E-06	1.70E-04	chromosome 16 open reading frame 74
C17orf85	0.449	4.72E-04	4.97E-03	chromosome 17 open reading frame 85
C1D	0.516	3.09E-03	2.28E-02	C1D nuclear receptor corepressor
C1GALT1	1.210	9.55E-16	1.13E-13	core 1 synthase, glycoprotein-N-acetylgalactosamine 3-beta-galactosyltransferase 1
C1orf109	0.564	1.24E-03	1.10E-02	chromosome 1 open reading frame 109
C1orf226	0.738	5.79E-04	5.87E-03	chromosome 1 open reading frame 226
C1QTNF6	0.910	6.35E-10	3.21E-08	C1q and tumor necrosis factor related protein 6
C21orf2	0.864	2.45E-04	2.85E-03	chromosome 21 open reading frame 2
C2orf15	2.143	1.31E-04	1.68E-03	chromosome 2 open reading frame 15
C2orf43	0.574	1.70E-04	2.08E-03	chromosome 2 open reading frame 43
C3orf52	0.989	9.97E-07	2.51E-05	chromosome 3 open reading frame 52
C3orf58	0.389	5.58E-03	3.65E-02	chromosome 3 open reading frame 58
C4orf3	0.396	8.49E-04	7.99E-03	chromosome 4 open reading frame 3
C5orf15	0.628	1.27E-06	3.16E-05	chromosome 5 open reading frame 15
C5orf22	0.362	2.21E-03	1.75E-02	chromosome 5 open reading frame 22
C5orf42	0.453	2.67E-03	2.03E-02	chromosome 5 open reading frame 42
C5orf51	1.616	9.08E-39	1.74E-35	chromosome 5 open reading frame 51
C6orf132	0.920	7.41E-05	1.03E-03	chromosome 6 open reading frame 132
C7orf73	0.614	2.19E-06	5.02E-05	chromosome 7 open reading frame 73
C9orf72	0.733	2.04E-03	1.64E-02	chromosome 9 open reading frame 72
CA12	0.630	3.17E-03	2.33E-02	carbonic anhydrase XII
CAB39	0.938	2.89E-12	2.09E-10	calcium binding protein 39
CACUL1	1.246	2.12E-24	8.16E-22	CDK2-associated, cullin domain 1
CALCB	3.317	3.55E-03	2.54E-02	calcitonin-related polypeptide beta
CAMK2B	1.686	2.21E-03	1.75E-02	calcium/calmodulin-dependent protein kinase II beta
CAPN2	0.613	7.21E-07	1.86E-05	calpain 2, (m/II) large subunit
CAPN7	0.469	5.05E-03	3.37E-02	calpain 7
CAPRIN1	0.502	2.10E-05	3.52E-04	cell cycle associated protein 1
CAPZA1	0.318	6.43E-03	4.06E-02	capping protein (actin filament) muscle Z-line, alpha 1
CASP8AP2	0.425	4.71E-03	3.19E-02	caspase 8 associated protein 2
CAV2	1.630	5.61E-35	6.86E-32	caveolin 2
CBLC	0.815	1.27E-03	1.12E-02	Cbl proto-oncogene C, E3 ubiquitin protein ligase
CCDC149	0.842	9.43E-04	8.74E-03	coiled-coil domain containing 149
CCDC186	0.412	2.86E-03	2.14E-02	coiled-coil domain containing 186
CCDC50	0.379	4.04E-03	2.82E-02	coiled-coil domain containing 50
CCDC58	0.478	5.00E-03	3.36E-02	coiled-coil domain containing 58
CCDC64	0.824	7.09E-03	4.37E-02	coiled-coil domain containing 64
CCDC84	0.502	1.07E-03	9.73E-03	coiled-coil domain containing 84
CCDC88C	0.498	1.67E-03	1.40E-02	coiled-coil domain containing 88C
CCL22	2.361	1.32E-03	1.16E-02	chemokine (C-C motif) ligand 22
CCNC	0.520	2.82E-05	4.56E-04	cyclin C
CCNE2	0.663	1.45E-04	1.82E-03	cyclin E2
CCSER2	0.477	1.30E-04	1.67E-03	coiled-coil serine-rich protein 2
CCT2	0.361	1.94E-03	1.58E-02	chaperonin containing TCP1, subunit 2 (beta)
CD164L2	2.893	4.47E-03	3.05E-02	CD164 sialomucin-like 2
CD24	0.666	2.08E-04	2.48E-03	CD24 molecule
CD274	0.729	3.74E-05	5.71E-04	CD274 molecule
CD276	0.359	5.11E-03	3.40E-02	CD276 molecule
CD9	0.359	2.50E-03	1.94E-02	CD9 molecule
CDC14B	1.304	8.88E-18	1.48E-15	cell division cycle 14B
CDC23	0.415	3.77E-03	2.67E-02	cell division cycle 23
CDC42SE2	1.205	1.70E-20	4.24E-18	CDC42 small effector 2
CDH1	2.537	3.02E-52	2.03E-48	cadherin 1, type 1, E-cadherin (epithelial)
CDH24	0.643	6.89E-04	6.74E-03	cadherin 24, type 2
CDH3	1.231	4.96E-21	1.31E-18	cadherin 3, type 1, P-cadherin (placental)
CDK14	1.168	3.58E-10	1.91E-08	cyclin-dependent kinase 14
CDK19	0.574	3.81E-03	2.69E-02	cyclin-dependent kinase 19
CDS1	1.495	2.95E-11	1.87E-09	CDP-diacylglycerol synthase (phosphatidate cytidylyltransferase) 1
CEBPD	0.416	7.92E-03	4.75E-02	CCAAT/enhancer binding protein (C/EBP), delta
CELSR2	1.659	9.24E-20	2.00E-17	cadherin, EGF LAG seven-pass G-type receptor 2
CEMIP	1.124	2.80E-03	2.10E-02	cell migration inducing protein, hyaluronan binding
CEP19	1.057	8.71E-05	1.17E-03	centrosomal protein 19kDa
CEP350	0.569	2.46E-05	4.04E-04	centrosomal protein 350kDa
CEP78	0.469	5.42E-04	5.56E-03	centrosomal protein 78kDa
CERK	0.468	7.44E-03	4.54E-02	ceramide kinase
CFL2	0.717	1.10E-09	5.30E-08	cofilin 2 (muscle)
CHKA	0.969	1.14E-05	2.05E-04	choline kinase alpha
CHMP2B	0.427	3.42E-03	2.47E-02	charged multivesicular body protein 2B
CHPF	0.704	1.10E-06	2.75E-05	chondroitin polymerizing factor
CHST6	0.901	1.07E-03	9.71E-03	carbohydrate (N-acetylglucosamine 6-O) sulfotransferase 6
CHURC1	0.557	5.87E-06	1.17E-04	churchill domain containing 1
CIDECP	1.571	8.62E-07	2.19E-05	cell death-inducing DFFA-like effector c pseudogene
CITED2	1.121	1.50E-16	1.98E-14	Cbp/p300-interacting transactivator, with Glu/Asp-rich carboxy-terminal domain, 2
CKAP2	0.416	5.34E-04	5.50E-03	cytoskeleton associated protein 2
CLDN1	0.837	1.98E-07	5.88E-06	claudin 1
CLDN7	1.722	2.23E-16	2.86E-14	claudin 7
CLIP4	0.449	1.11E-03	1.00E-02	CAP-GLY domain containing linker protein family, member 4
CLMN	0.649	7.67E-06	1.46E-04	calmin (calponin-like, transmembrane)
CLSTN3	0.849	3.49E-05	5.41E-04	calsyntenin 3
CMAS	0.478	4.24E-04	4.56E-03	cytidine monophosphate N-acetylneuraminic acid synthetase
CNDP2	0.533	7.50E-05	1.04E-03	CNDP dipeptidase 2 (metallopeptidase M20 family)
CNIH4	0.675	2.81E-06	6.25E-05	cornichon family AMPA receptor auxiliary protein 4
CNNM1	0.633	3.23E-03	2.36E-02	cyclin and CBS domain divalent metal cation transport mediator 1
CNOT11	0.437	8.80E-04	8.23E-03	CCR4-NOT transcription complex, subunit 11
CNTN1	1.588	9.68E-13	7.66E-11	contactin 1
COBL	0.408	3.90E-03	2.74E-02	cordon-bleu WH2 repeat protein
COCH	0.449	4.45E-04	4.74E-03	cochlin
COL17A1	0.755	4.09E-04	4.42E-03	collagen, type XVII, alpha 1
COL18A1	0.402	6.89E-03	4.28E-02	collagen, type XVIII, alpha 1
COL1A1	2.248	5.80E-11	3.55E-09	collagen, type I, alpha 1
COMMD10	1.155	6.60E-05	9.29E-04	COMM domain containing 10
CPM	0.623	9.88E-08	3.06E-06	carboxypeptidase M
CPNE4	1.608	3.06E-03	2.26E-02	copine IV
CPOX	1.026	8.44E-07	2.15E-05	coproporphyrinogen oxidase
CPPED1	0.582	6.23E-04	6.20E-03	calcineurin-like phosphoesterase domain containing 1
CR2	2.359	3.64E-03	2.60E-02	complement component (3d/Epstein Barr virus) receptor 2
CRABP2	0.517	5.00E-03	3.36E-02	cellular retinoic acid binding protein 2
CRACR2B	0.550	1.25E-03	1.10E-02	calcium release activated channel regulator 2B
CRB3	1.370	6.78E-11	4.09E-09	crumbs family member 3
CRLS1	0.520	1.52E-03	1.30E-02	cardiolipin synthase 1
CRTC2	0.605	8.80E-06	1.66E-04	CREB regulated transcription coactivator 2
CRYBB2P1	0.688	9.60E-05	1.28E-03	crystallin, beta B2 pseudogene 1
CSE1L	0.325	8.17E-03	4.86E-02	CSE1 chromosome segregation 1-like (yeast)
CSNK1D	0.413	1.96E-03	1.59E-02	casein kinase 1, delta
CSNK2A1	0.425	1.95E-04	2.34E-03	casein kinase 2, alpha 1 polypeptide
CSNK2A2	0.408	4.16E-04	4.49E-03	casein kinase 2, alpha prime polypeptide
CSPG5	1.594	5.59E-08	1.83E-06	chondroitin sulfate proteoglycan 5 (neuroglycan C)
CTNNB1	1.144	2.70E-20	6.29E-18	catenin (cadherin-associated protein), beta 1, 88kDa
CUL5	0.461	3.37E-04	3.75E-03	cullin 5
CXCL16	0.722	2.56E-05	4.19E-04	chemokine (C-X-C motif) ligand 16
CXorf38	1.016	3.60E-07	1.00E-05	chromosome X open reading frame 38
CYB5D1	0.574	5.84E-05	8.38E-04	cytochrome b5 domain containing 1
CYBRD1	1.162	1.66E-14	1.70E-12	cytochrome b reductase 1
CYP2U1	0.446	5.09E-03	3.39E-02	cytochrome P450, family 2, subfamily U, polypeptide 1
CYP51A1	0.442	1.26E-04	1.62E-03	cytochrome P450, family 51, subfamily A, polypeptide 1
CYTH3	0.983	4.01E-08	1.36E-06	cytohesin 3
DAW1	0.759	1.99E-05	3.36E-04	dynein assembly factor with WDR repeat domains 1
DBNDD1	0.354	5.36E-03	3.53E-02	dysbindin (dystrobrevin binding protein 1) domain containing 1
DCBLD2	0.627	7.37E-06	1.42E-04	discoidin, CUB and LCCL domain containing 2
DCLRE1A	0.665	1.81E-06	4.27E-05	DNA cross-link repair 1A
DDAH1	1.193	3.96E-17	5.73E-15	dimethylarginine dimethylaminohydrolase 1
DDHD1	1.035	6.13E-16	7.44E-14	DDHD domain containing 1
DDIT4	0.778	2.33E-10	1.29E-08	DNA-damage-inducible transcript 4
DDN	1.608	2.37E-04	2.77E-03	dendrin
DDR1	0.675	4.61E-06	9.58E-05	discoidin domain receptor tyrosine kinase 1
DDX3Y	1.234	1.53E-19	3.26E-17	DEAD (Asp-Glu-Ala-Asp) box helicase 3, Y-linked
DEGS1	0.367	1.97E-03	1.60E-02	delta(4)-desaturase, sphingolipid 1
DENND1A	0.448	5.92E-03	3.81E-02	DENN/MADD domain containing 1A
DENND1B	1.024	1.04E-08	3.96E-07	DENN/MADD domain containing 1B
DENND1C	1.386	2.71E-20	6.29E-18	DENN/MADD domain containing 1C
DENND4A	0.563	1.18E-04	1.53E-03	DENN/MADD domain containing 4A
DENND6A	2.039	5.09E-30	3.26E-27	DENN/MADD domain containing 6A
DFFB	1.026	9.41E-05	1.26E-03	DNA fragmentation factor, 40kDa, beta polypeptide (caspase-activated DNase)
DHCR24	0.309	7.87E-03	4.73E-02	24-dehydrocholesterol reductase
DHRS3	0.505	7.41E-03	4.52E-02	dehydrogenase/reductase (SDR family) member 3
DHX32	0.488	2.66E-04	3.07E-03	DEAH (Asp-Glu-Ala-His) box polypeptide 32
DICER1	0.691	5.43E-09	2.25E-07	dicer 1, ribonuclease type III
DIRAS1	0.939	9.52E-04	8.82E-03	DIRAS family, GTP-binding RAS-like 1
DLG3	0.841	3.51E-06	7.56E-05	discs, large homolog 3 (Drosophila)
DMXL1	0.410	2.50E-03	1.94E-02	Dmx-like 1
DMXL2	0.398	2.17E-03	1.72E-02	Dmx-like 2
DNAAF3	0.937	1.17E-03	1.04E-02	dynein, axonemal, assembly factor 3
DNAJA3	0.443	6.47E-04	6.38E-03	DnaJ (Hsp40) homolog, subfamily A, member 3
DNAJB1	0.554	2.08E-05	3.50E-04	DnaJ (Hsp40) homolog, subfamily B, member 1
DNAJB5	0.391	7.54E-03	4.58E-02	DnaJ (Hsp40) homolog, subfamily B, member 5
DNAJC16	0.738	5.77E-07	1.53E-05	DnaJ (Hsp40) homolog, subfamily C, member 16
DNAJC18	1.068	2.38E-09	1.07E-07	DnaJ (Hsp40) homolog, subfamily C, member 18
DNAJC27	0.772	1.68E-04	2.07E-03	DnaJ (Hsp40) homolog, subfamily C, member 27
DNTTIP1	0.517	3.59E-04	3.95E-03	deoxynucleotidyltransferase, terminal, interacting protein 1
DOCK7	0.361	6.48E-03	4.08E-02	dedicator of cytokinesis 7
DPCD	0.466	5.11E-03	3.40E-02	deleted in primary ciliary dyskinesia homolog (mouse)
DPCR1	1.562	7.73E-04	7.40E-03	diffuse panbronchiolitis critical region 1
DPH3	0.542	3.10E-04	3.50E-03	diphthamide biosynthesis 3
DPY19L4	0.443	3.43E-03	2.48E-02	dpy-19-like 4 (C. elegans)
DPYSL5	1.225	2.08E-05	3.50E-04	dihydropyrimidinase-like 5
DTNA	0.698	1.30E-05	2.32E-04	dystrobrevin, alpha
DTX1	1.511	1.09E-04	1.43E-03	deltex 1, E3 ubiquitin ligase
DTX3L	1.658	4.90E-09	2.06E-07	deltex 3 like, E3 ubiquitin ligase
DUSP4	0.879	2.77E-03	2.09E-02	dual specificity phosphatase 4
DUSP5	1.121	1.03E-13	9.34E-12	dual specificity phosphatase 5
DUSP9	0.813	2.75E-03	2.08E-02	dual specificity phosphatase 9
DYRK2	0.792	7.52E-08	2.41E-06	dual-specificity tyrosine-(Y)-phosphorylation regulated kinase 2
ECE1	1.431	6.86E-27	3.18E-24	endothelin converting enzyme 1
EEPD1	0.686	6.52E-03	4.10E-02	endonuclease/exonuclease/phosphatase family domain containing 1
EFCAB14	1.391	1.28E-29	7.84E-27	EF-hand calcium binding domain 14
EFHD2	0.546	4.01E-06	8.50E-05	EF-hand domain family, member D2
EFNA3	1.091	6.78E-07	1.76E-05	ephrin-A3
EFNA5	0.557	6.86E-05	9.60E-04	ephrin-A5
EFNB2	0.884	4.20E-03	2.90E-02	ephrin-B2
EGFR	0.371	2.11E-03	1.68E-02	epidermal growth factor receptor
EGLN1	0.361	2.43E-03	1.89E-02	egl-9 family hypoxia-inducible factor 1
EGLN3	0.841	1.65E-04	2.04E-03	egl-9 family hypoxia-inducible factor 3
EHD2	0.310	6.90E-03	4.28E-02	EH-domain containing 2
EID1	0.308	6.63E-03	4.15E-02	EP300 interacting inhibitor of differentiation 1
EIF2A	0.829	2.14E-11	1.41E-09	eukaryotic translation initiation factor 2A, 65kDa
EIF2S1	0.628	3.05E-07	8.66E-06	eukaryotic translation initiation factor 2, subunit 1 alpha, 35kDa
EIF3J	0.427	2.99E-03	2.22E-02	eukaryotic translation initiation factor 3, subunit J
EIF4EBP2	0.455	8.71E-05	1.17E-03	eukaryotic translation initiation factor 4E binding protein 2
EIF5A2	0.951	1.81E-08	6.59E-07	eukaryotic translation initiation factor 5A2
ELL3	0.536	6.89E-03	4.28E-02	elongation factor RNA polymerase II-like 3
ELMO3	1.238	7.17E-03	4.41E-02	engulfment and cell motility 3
ELMSAN1	0.403	1.14E-03	1.02E-02	ELM2 and Myb/SANT-like domain containing 1
ELOVL4	0.636	7.48E-03	4.55E-02	ELOVL fatty acid elongase 4
ELOVL7	1.128	3.52E-10	1.89E-08	ELOVL fatty acid elongase 7
EMB	0.582	8.69E-06	1.64E-04	embigin
EMBP1	2.111	4.18E-03	2.90E-02	embigin pseudogene 1
EMC10	2.102	8.54E-35	9.58E-32	ER membrane protein complex subunit 10
EML4	0.834	4.41E-11	2.71E-09	echinoderm microtubule associated protein like 4
EMP2	0.338	7.60E-03	4.60E-02	epithelial membrane protein 2
ENG	1.650	9.83E-04	9.07E-03	endoglin
ENO2	0.553	4.04E-04	4.38E-03	enolase 2 (gamma, neuronal)
ENTPD2	1.701	1.58E-05	2.75E-04	ectonucleoside triphosphate diphosphohydrolase 2
ENTPD4	1.338	1.88E-15	2.16E-13	ectonucleoside triphosphate diphosphohydrolase 4
EPAS1	0.577	9.81E-06	1.81E-04	endothelial PAS domain protein 1
EPB41	0.490	5.17E-04	5.35E-03	erythrocyte membrane protein band 4.1
EPCAM	1.531	4.52E-20	1.03E-17	epithelial cell adhesion molecule
EPHA1	2.055	5.53E-05	7.94E-04	EPH receptor A1
EPS8	0.641	4.92E-06	1.01E-04	epidermal growth factor receptor pathway substrate 8
EPS8L1	1.620	1.41E-03	1.22E-02	EPS8-like 1
EPT1	0.415	3.50E-04	3.87E-03	ethanolaminephosphotransferase 1 (CDP-ethanolamine-specific)
ERAP2	0.526	3.61E-05	5.55E-04	endoplasmic reticulum aminopeptidase 2
ERBB3	0.495	7.59E-04	7.29E-03	v-erb-b2 avian erythroblastic leukemia viral oncogene homolog 3
ERI1	0.616	1.57E-07	4.73E-06	exoribonuclease 1
ERI2	0.596	8.81E-05	1.18E-03	ERI1 exoribonuclease family member 2
ERLIN1	1.583	2.70E-39	6.06E-36	ER lipid raft associated 1
ERLIN2	0.869	1.33E-08	5.02E-07	ER lipid raft associated 2
ERO1L	0.351	2.26E-03	1.78E-02	ERO1-like (S. cerevisiae)
ERRFI1	0.439	8.88E-04	8.30E-03	ERBB receptor feedback inhibitor 1
ERVMER34-1	0.570	1.25E-03	1.10E-02	endogenous retrovirus group MER34, member 1
ESRP1	1.684	2.62E-17	3.89E-15	epithelial splicing regulatory protein 1
ESRP2	0.471	1.55E-03	1.32E-02	epithelial splicing regulatory protein 2
ESYT1	0.531	6.67E-06	1.30E-04	extended synaptotagmin-like protein 1
ETF1	0.614	1.87E-07	5.57E-06	eukaryotic translation termination factor 1
ETV4	0.538	2.66E-03	2.02E-02	ets variant 4
ETV5	0.449	5.19E-04	5.36E-03	ets variant 5
ETV6	0.387	8.01E-03	4.80E-02	ets variant 6
EXD2	0.371	4.28E-03	2.95E-02	exonuclease 3'-5' domain containing 2
EXOC2	0.728	1.66E-08	6.14E-07	exocyst complex component 2
EXOSC8	0.481	1.09E-03	9.84E-03	exosome component 8
EXPH5	0.672	2.37E-06	5.35E-05	exophilin 5
EXTL2	0.638	1.71E-04	2.09E-03	exostosin-like glycosyltransferase 2
EXTL3	0.725	8.71E-08	2.74E-06	exostosin-like glycosyltransferase 3
F2RL1	1.482	4.90E-18	8.46E-16	coagulation factor II (thrombin) receptor-like 1
F2RL2	0.618	2.99E-03	2.22E-02	coagulation factor II (thrombin) receptor-like 2
F8A1 (includes others)	0.531	1.32E-03	1.16E-02	coagulation factor VIII-associated 1
FA2H	1.364	3.38E-06	7.30E-05	fatty acid 2-hydroxylase
FAM102A	0.427	1.94E-03	1.58E-02	family with sequence similarity 102, member A
FAM107B	0.559	2.41E-03	1.88E-02	family with sequence similarity 107, member B
FAM110C	1.044	2.75E-08	9.83E-07	family with sequence similarity 110, member C
FAM111A	0.420	2.00E-03	1.62E-02	family with sequence similarity 111, member A
FAM111B	0.552	8.16E-05	1.11E-03	family with sequence similarity 111, member B
FAM115C	2.446	2.07E-17	3.16E-15	family with sequence similarity 115, member C
FAM124A	0.809	4.98E-04	5.21E-03	family with sequence similarity 124A
FAM126B	0.848	3.23E-09	1.42E-07	family with sequence similarity 126, member B
FAM129A	0.410	2.44E-03	1.90E-02	family with sequence similarity 129, member A
FAM135A	0.998	2.75E-14	2.76E-12	family with sequence similarity 135, member A
FAM155B	1.034	9.89E-04	9.10E-03	family with sequence similarity 155, member B
FAM162A	0.596	9.46E-06	1.75E-04	family with sequence similarity 162, member A
FAM175B	0.377	6.13E-03	3.91E-02	family with sequence similarity 175, member B
FAM213A	0.372	7.68E-03	4.64E-02	family with sequence similarity 213, member A
FAM213B	0.751	4.96E-04	5.19E-03	family with sequence similarity 213, member B
FAM219B	0.517	3.98E-03	2.78E-02	family with sequence similarity 219, member B
FAM222A	0.801	2.68E-03	2.04E-02	family with sequence similarity 222, member A
FAM3C	0.760	1.27E-08	4.81E-07	family with sequence similarity 3, member C
FAM69A	0.964	2.06E-06	4.75E-05	family with sequence similarity 69, member A
FAM83A	1.276	4.46E-21	1.20E-18	family with sequence similarity 83, member A
FAM83B	1.029	4.27E-06	8.97E-05	family with sequence similarity 83, member B
FAM83H	0.363	2.33E-03	1.82E-02	family with sequence similarity 83, member H
FAM84B	0.912	5.55E-06	1.11E-04	family with sequence similarity 84, member B
FAM89A	0.451	8.25E-03	4.89E-02	family with sequence similarity 89, member A
FAM98B	0.594	7.30E-04	7.02E-03	family with sequence similarity 98, member B
FAR1	0.444	5.86E-04	5.93E-03	fatty acyl CoA reductase 1
FASTKD2	0.525	9.09E-05	1.22E-03	FAST kinase domains 2
FBXO28	0.344	5.66E-03	3.68E-02	F-box protein 28
FBXO33	1.028	2.12E-09	9.66E-08	F-box protein 33
FECH	0.892	5.66E-09	2.33E-07	ferrochelatase
FEM1C	0.578	2.35E-04	2.76E-03	fem-1 homolog c (C. elegans)
FGD1	0.462	8.21E-03	4.88E-02	FYVE, RhoGEF and PH domain containing 1
FGD4	1.198	6.31E-12	4.36E-10	FYVE, RhoGEF and PH domain containing 4
FGD5-AS1	0.513	1.26E-04	1.62E-03	FGD5 antisense RNA 1
FGF11	0.894	3.00E-08	1.06E-06	fibroblast growth factor 11
FGF2	0.640	1.58E-04	1.97E-03	fibroblast growth factor 2 (basic)
FGFR3	2.361	2.85E-03	2.14E-02	fibroblast growth factor receptor 3
FGFRL1	0.406	1.37E-03	1.19E-02	fibroblast growth factor receptor-like 1
FH	0.450	5.15E-04	5.34E-03	fumarate hydratase
FHDC1	1.537	5.07E-03	3.38E-02	FH2 domain containing 1
FHL2	0.776	5.08E-07	1.37E-05	four and a half LIM domains 2
FHOD1	0.418	3.87E-03	2.72E-02	formin homology 2 domain containing 1
FIGN	0.888	6.16E-07	1.62E-05	fidgetin
FKBP14	0.658	1.48E-06	3.58E-05	FK506 binding protein 14, 22 kDa
FKBP15	0.495	1.69E-04	2.07E-03	FK506 binding protein 15, 133kDa
FNBP4	0.416	4.61E-03	3.14E-02	formin binding protein 4
FNIP2	1.026	7.62E-05	1.05E-03	folliculin interacting protein 2
FOXA1	0.406	4.02E-03	2.81E-02	forkhead box A1
FOXD1	0.457	5.25E-03	3.48E-02	forkhead box D1
FOXL1	1.403	1.27E-03	1.12E-02	forkhead box L1
FRMPD1	1.424	4.74E-03	3.20E-02	FERM and PDZ domain containing 1
FSTL1	1.375	2.78E-05	4.51E-04	follistatin-like 1
FUCA1	0.889	1.61E-06	3.83E-05	fucosidase, alpha-L- 1, tissue
FURIN	0.896	1.70E-10	9.60E-09	furin (paired basic amino acid cleaving enzyme)
FUT11	0.721	7.09E-06	1.37E-04	fucosyltransferase 11 (alpha (1,3) fucosyltransferase)
FUT4	0.885	4.30E-07	1.18E-05	fucosyltransferase 4 (alpha (1,3) fucosyltransferase, myeloid-specific)
FUT8	0.691	4.46E-08	1.50E-06	fucosyltransferase 8 (alpha (1,6) fucosyltransferase)
FZD1	0.545	6.99E-03	4.32E-02	frizzled class receptor 1
FZD3	0.441	8.38E-03	4.95E-02	frizzled class receptor 3
FZD5	1.564	3.37E-15	3.69E-13	frizzled class receptor 5
G0S2	0.697	5.40E-06	1.09E-04	G0/G1 switch 2
GAB3	0.991	6.04E-04	6.06E-03	GRB2-associated binding protein 3
GALC	0.719	1.43E-07	4.31E-06	galactosylceramidase
GALNT2	0.455	6.77E-05	9.49E-04	polypeptide N-acetylgalactosaminyltransferase 2
GALNT3	2.389	1.75E-17	2.70E-15	polypeptide N-acetylgalactosaminyltransferase 3
GALNT6	1.870	3.92E-11	2.44E-09	polypeptide N-acetylgalactosaminyltransferase 6
GAPVD1	0.670	2.42E-08	8.72E-07	GTPase activating protein and VPS9 domains 1
GAREM	0.582	1.95E-05	3.29E-04	GRB2 associated, regulator of MAPK1
GATC	0.500	1.31E-04	1.68E-03	glutamyl-tRNA(Gln) amidotransferase, subunit C
GATS	0.779	6.19E-06	1.21E-04	GATS, stromal antigen 3 opposite strand
GCNT2	0.498	1.55E-04	1.93E-03	glucosaminyl (N-acetyl) transferase 2, I-branching enzyme (I blood group)
GCNT3	0.429	5.33E-03	3.51E-02	glucosaminyl (N-acetyl) transferase 3, mucin type
GEMIN7	0.621	1.55E-05	2.71E-04	gem (nuclear organelle) associated protein 7
GFPT2	0.789	3.65E-05	5.62E-04	glutamine-fructose-6-phosphate transaminase 2
GGACT	1.839	2.48E-13	2.15E-11	gamma-glutamylamine cyclotransferase
GJB2	1.454	9.95E-04	9.14E-03	gap junction protein, beta 2, 26kDa
GJB3	1.112	4.95E-09	2.08E-07	gap junction protein, beta 3, 31kDa
GK5	0.438	2.78E-03	2.10E-02	glycerol kinase 5 (putative)
GLG1	0.337	3.54E-03	2.54E-02	golgi glycoprotein 1
GLO1	0.446	1.44E-04	1.81E-03	glyoxalase I
GLOD4	0.352	5.03E-03	3.37E-02	glyoxalase domain containing 4
GLYR1	0.456	8.97E-04	8.38E-03	glyoxylate reductase 1 homolog (Arabidopsis)
GNA13	0.942	1.39E-14	1.46E-12	guanine nucleotide binding protein (G protein), alpha 13
GNB1	0.870	6.79E-14	6.39E-12	guanine nucleotide binding protein (G protein), beta polypeptide 1
GNB4	0.535	2.40E-05	3.94E-04	guanine nucleotide binding protein (G protein), beta polypeptide 4
GNB5	0.645	2.47E-06	5.51E-05	guanine nucleotide binding protein (G protein), beta 5
GOLGA8A/GOLGA8B	1.108	3.44E-03	2.48E-02	golgin A8 family, member A
GOLT1A	0.719	6.37E-04	6.30E-03	golgi transport 1A
GPHN	0.498	5.45E-04	5.59E-03	gephyrin
GPI	0.398	7.22E-04	6.96E-03	glucose-6-phosphate isomerase
GPN1	0.697	6.82E-07	1.77E-05	GPN-loop GTPase 1
GPR137B	0.782	2.61E-04	3.02E-03	G protein-coupled receptor 137B
GPR155	0.680	5.75E-03	3.73E-02	G protein-coupled receptor 155
GPR160	0.609	8.62E-04	8.09E-03	G protein-coupled receptor 160
GPR180	0.442	1.15E-03	1.03E-02	G protein-coupled receptor 180
GPR37	1.411	2.19E-03	1.74E-02	G protein-coupled receptor 37 (endothelin receptor type B-like)
GPR63	1.056	2.98E-06	6.55E-05	G protein-coupled receptor 63
GPX2	2.432	5.99E-03	3.84E-02	glutathione peroxidase 2 (gastrointestinal)
GPX3	0.454	2.29E-03	1.79E-02	glutathione peroxidase 3 (plasma)
GRAMD3	0.560	2.24E-04	2.64E-03	GRAM domain containing 3
GRB7	0.774	1.29E-03	1.14E-02	growth factor receptor-bound protein 7
GRHL1	0.816	1.62E-03	1.37E-02	grainyhead-like 1 (Drosophila)
GRINA	0.680	1.38E-05	2.43E-04	glutamate receptor, ionotropic, N-methyl D-aspartate-associated protein 1 (glutamate binding)
GSKIP	0.398	2.99E-03	2.22E-02	GSK3B interacting protein
GXYLT1	0.404	4.66E-03	3.16E-02	glucoside xylosyltransferase 1
GYLTL1B	0.561	6.81E-03	4.24E-02	glycosyltransferase-like 1B
GYS1	0.773	3.18E-10	1.73E-08	glycogen synthase 1 (muscle)
H3F3A/H3F3B	0.399	5.99E-04	6.02E-03	H3 histone, family 3A
HACE1	1.366	1.15E-10	6.67E-09	HECT domain and ankyrin repeat containing E3 ubiquitin protein ligase 1
HADH	0.494	7.81E-04	7.45E-03	hydroxyacyl-CoA dehydrogenase
HAS3	1.249	6.86E-17	9.71E-15	hyaluronan synthase 3
HAT1	0.635	2.15E-06	4.95E-05	histone acetyltransferase 1
HAUS6	1.081	1.17E-16	1.60E-14	HAUS augmin-like complex, subunit 6
HCCS	0.814	5.48E-08	1.80E-06	holocytochrome c synthase
HDAC1	0.908	1.22E-10	7.07E-09	histone deacetylase 1
HERC3	0.754	4.31E-06	9.03E-05	HECT and RLD domain containing E3 ubiquitin protein ligase 3
HES4	1.109	6.19E-03	3.95E-02	hes family bHLH transcription factor 4
HID1	0.668	5.01E-04	5.23E-03	HID1 domain containing
HILPDA	0.401	8.22E-03	4.88E-02	hypoxia inducible lipid droplet-associated
HINT3	0.995	1.70E-09	7.80E-08	histidine triad nucleotide binding protein 3
HIST1H1D	0.570	3.03E-03	2.24E-02	histone cluster 1, H1d
HIVEP3	0.781	2.76E-03	2.09E-02	human immunodeficiency virus type I enhancer binding protein 3
HK2	1.396	5.90E-25	2.41E-22	hexokinase 2
HKDC1	0.697	6.94E-03	4.30E-02	hexokinase domain containing 1
HLA-DPA1	1.352	6.66E-03	4.16E-02	major histocompatibility complex, class II, DP alpha 1
HLCS	0.642	4.35E-07	1.19E-05	holocarboxylase synthetase (biotin-(proprionyl-CoA-carboxylase (ATP-hydrolysing)) ligase)
HLF	1.505	2.27E-03	1.78E-02	hepatic leukemia factor
HMBOX1	0.581	3.04E-03	2.25E-02	homeobox containing 1
HMGA2	0.789	2.20E-03	1.74E-02	high mobility group AT-hook 2
HMGN1	0.462	5.23E-05	7.57E-04	high mobility group nucleosome binding domain 1
HNF1B	0.450	6.92E-04	6.75E-03	HNF1 homeobox B
HNRNPR	0.898	1.20E-14	1.27E-12	heterogeneous nuclear ribonucleoprotein R
HNRNPUL2	0.725	2.05E-07	6.03E-06	heterogeneous nuclear ribonucleoprotein U-like 2
HOOK1	0.449	4.39E-03	3.01E-02	hook microtubule-tethering protein 1
HOXA5	0.583	7.26E-03	4.45E-02	homeobox A5
HOXA6	1.384	2.97E-06	6.54E-05	homeobox A6
HPCAL4	1.048	2.14E-06	4.92E-05	hippocalcin like 4
HSD11B2	1.507	7.92E-05	1.08E-03	hydroxysteroid (11-beta) dehydrogenase 2
HSD3B7	0.530	2.18E-04	2.58E-03	hydroxy-delta-5-steroid dehydrogenase, 3 beta- and steroid delta-isomerase 7
HSH2D	1.725	6.78E-06	1.32E-04	hematopoietic SH2 domain containing
HSP90AA1	0.465	5.34E-05	7.69E-04	heat shock protein 90kDa alpha (cytosolic), class A member 1
HSP90AB2P	0.366	7.96E-03	4.77E-02	heat shock protein 90kDa alpha (cytosolic), class B member 2, pseudogene
HTRA1	1.014	3.33E-07	9.31E-06	HtrA serine peptidase 1
HUNK	1.537	2.80E-03	2.10E-02	hormonally up-regulated Neu-associated kinase
HYAL3	0.512	1.24E-03	1.10E-02	hyaluronoglucosaminidase 3
ICA1	0.576	6.11E-04	6.12E-03	islet cell autoantigen 1, 69kDa
ICE2	0.459	1.53E-04	1.91E-03	interactor of little elongator complex ELL subunit 2
ICMT	0.684	4.05E-09	1.75E-07	isoprenylcysteine carboxyl methyltransferase
IDH1	0.366	2.08E-03	1.67E-02	isocitrate dehydrogenase 1 (NADP+), soluble
IDI1	0.811	7.80E-10	3.86E-08	isopentenyl-diphosphate delta isomerase 1
IER3	0.420	5.71E-04	5.79E-03	immediate early response 3
IFT80	0.749	4.04E-05	6.08E-04	intraflagellar transport 80
IGDCC4	0.699	4.28E-03	2.95E-02	immunoglobulin superfamily, DCC subclass, member 4
IGFBP3	0.880	5.55E-10	2.84E-08	insulin-like growth factor binding protein 3
IGSF3	0.690	1.28E-06	3.18E-05	immunoglobulin superfamily, member 3
IKBIP	0.463	3.26E-04	3.64E-03	IKBKB interacting protein
IL10RA	1.670	9.21E-06	1.72E-04	interleukin 10 receptor, alpha
IL10RB	0.415	7.88E-03	4.73E-02	interleukin 10 receptor, beta
IL1RAP	0.896	6.43E-10	3.23E-08	interleukin 1 receptor accessory protein
IL22RA1	0.901	1.54E-04	1.93E-03	interleukin 22 receptor, alpha 1
ILDR1	3.507	1.32E-03	1.16E-02	immunoglobulin-like domain containing receptor 1
INADL	0.526	7.78E-05	1.07E-03	InaD-like (Drosophila)
INSC	2.417	2.72E-03	2.06E-02	inscuteable homolog (Drosophila)
INTS2	0.465	2.04E-03	1.64E-02	integrator complex subunit 2
IPMK	0.588	3.31E-05	5.19E-04	inositol polyphosphate multikinase
IPO11	0.336	8.16E-03	4.86E-02	importin 11
IPPK	1.585	3.25E-16	4.12E-14	inositol 1,3,4,5,6-pentakisphosphate 2-kinase
IQGAP2	0.751	8.36E-04	7.89E-03	IQ motif containing GTPase activating protein 2
IQSEC1	0.534	4.31E-04	4.61E-03	IQ motif and Sec7 domain 1
IRAK4	0.739	3.93E-05	5.96E-04	interleukin-1 receptor-associated kinase 4
IRF6	1.307	1.83E-10	1.03E-08	interferon regulatory factor 6
ISCU	0.675	1.32E-05	2.35E-04	iron-sulfur cluster assembly enzyme
ISG20	0.516	3.97E-03	2.78E-02	interferon stimulated exonuclease gene 20kDa
ITGA2	1.858	1.86E-25	8.08E-23	integrin, alpha 2 (CD49B, alpha 2 subunit of VLA-2 receptor)
ITGA5	0.336	6.62E-03	4.15E-02	integrin, alpha 5 (fibronectin receptor, alpha polypeptide)
ITGA6	1.136	1.17E-22	3.41E-20	integrin, alpha 6
ITGB4	0.806	4.43E-10	2.31E-08	integrin, beta 4
ITPKC	0.765	2.26E-03	1.78E-02	inositol-trisphosphate 3-kinase C
IVNS1ABP	0.422	1.41E-03	1.22E-02	influenza virus NS1A binding protein
JAG2	0.650	6.31E-06	1.24E-04	jagged 2
JMJD6	0.468	3.25E-04	3.63E-03	jumonji domain containing 6
JUN	0.478	7.09E-04	6.86E-03	jun proto-oncogene
KANSL2	0.407	3.40E-03	2.46E-02	KAT8 regulatory NSL complex subunit 2
KAT2B	0.663	5.04E-05	7.33E-04	K(lysine) acetyltransferase 2B
KCNH2	1.071	3.18E-03	2.34E-02	potassium voltage-gated channel, subfamily H (eag-related), member 2
KCNK1	0.920	3.86E-03	2.72E-02	potassium channel, subfamily K, member 1
KCNK6	0.871	8.14E-04	7.72E-03	potassium channel, subfamily K, member 6
KCNQ3	0.543	1.39E-04	1.77E-03	potassium voltage-gated channel, KQT-like subfamily, member 3
KCNQ4	1.097	5.13E-03	3.41E-02	potassium voltage-gated channel, KQT-like subfamily, member 4
KDELR2	0.723	9.40E-10	4.57E-08	KDEL (Lys-Asp-Glu-Leu) endoplasmic reticulum protein retention receptor 2
KDF1	2.208	1.02E-13	9.23E-12	keratinocyte differentiation factor 1
KDM1B	0.491	1.42E-04	1.80E-03	lysine (K)-specific demethylase 1B
KDM2A	0.333	5.94E-03	3.82E-02	lysine (K)-specific demethylase 2A
KDM4B	0.798	4.39E-06	9.17E-05	lysine (K)-specific demethylase 4B
KDSR	0.538	6.21E-05	8.83E-04	3-ketodihydrosphingosine reductase
KIAA0513	0.774	6.29E-03	3.99E-02	KIAA0513
KIAA0753	0.809	5.02E-07	1.36E-05	KIAA0753
KIAA0754	1.049	4.37E-09	1.85E-07	KIAA0754
KIAA0895L	0.678	5.55E-04	5.67E-03	KIAA0895-like
KIAA1033	0.440	6.35E-04	6.28E-03	KIAA1033
KIAA1161	0.818	1.03E-07	3.18E-06	KIAA1161
KIAA1191	0.393	9.83E-04	9.07E-03	KIAA1191
KIAA1244	0.455	7.23E-03	4.43E-02	KIAA1244
KIAA1462	0.451	5.16E-04	5.35E-03	KIAA1462
KIAA1522	0.701	1.24E-06	3.08E-05	KIAA1522
KIAA1549	0.745	3.10E-07	8.75E-06	KIAA1549
KIAA1598	0.549	2.36E-05	3.89E-04	KIAA1598
KIAA1715	0.797	1.47E-09	6.88E-08	KIAA1715
KIAA1804	0.422	3.94E-03	2.76E-02	mixed lineage kinase 4
KIF13B	0.617	2.01E-03	1.63E-02	kinesin family member 13B
KIF14	0.453	1.55E-03	1.32E-02	kinesin family member 14
KIF18B	0.434	2.90E-03	2.17E-02	kinesin family member 18B
KISS1R	2.242	4.72E-04	4.97E-03	KISS1 receptor
KIT	2.224	1.83E-04	2.22E-03	v-kit Hardy-Zuckerman 4 feline sarcoma viral oncogene homolog
KLF3	1.145	1.12E-14	1.19E-12	Kruppel-like factor 3 (basic)
KLF9	0.929	2.66E-03	2.02E-02	Kruppel-like factor 9
KLHL11	1.687	2.42E-28	1.36E-25	kelch-like family member 11
KLHL13	0.605	6.06E-03	3.88E-02	kelch-like family member 13
KLHL18	0.741	3.62E-06	7.77E-05	kelch-like family member 18
KLHL2	1.714	1.39E-16	1.88E-14	kelch-like family member 2
KLHL7	0.656	4.90E-06	1.01E-04	kelch-like family member 7
KMT2C	0.551	7.46E-06	1.43E-04	lysine (K)-specific methyltransferase 2C
KPNA1	0.455	2.34E-04	2.75E-03	karyopherin alpha 1 (importin alpha 5)
KREMEN1	0.678	1.70E-04	2.08E-03	kringle containing transmembrane protein 1
KRT15	1.745	3.74E-05	5.71E-04	keratin 15
KRT19	0.535	4.30E-06	9.02E-05	keratin 19
KRTCAP3	1.589	3.40E-04	3.77E-03	keratinocyte associated protein 3
KSR2	0.979	3.64E-06	7.81E-05	kinase suppressor of ras 2
LAD1	1.111	1.01E-04	1.34E-03	ladinin 1
LAMB3	0.637	1.09E-06	2.73E-05	laminin, beta 3
LAMP3	1.107	8.21E-04	7.77E-03	lysosomal-associated membrane protein 3
LAP3	0.729	3.50E-05	5.41E-04	leucine aminopeptidase 3
LARP4B	0.316	5.80E-03	3.75E-02	La ribonucleoprotein domain family, member 4B
LAT2	0.754	1.60E-03	1.35E-02	linker for activation of T cells family, member 2
LATS1	0.562	1.43E-05	2.52E-04	large tumor suppressor kinase 1
LBH	2.523	7.81E-04	7.45E-03	limb bud and heart development
LCLAT1	0.554	5.53E-06	1.11E-04	lysocardiolipin acyltransferase 1
LCOR	0.481	1.60E-04	1.98E-03	ligand dependent nuclear receptor corepressor
LDHA	0.389	7.97E-04	7.59E-03	lactate dehydrogenase A
LEMD3	0.445	9.96E-04	9.15E-03	LEM domain containing 3
LEPROTL1	0.369	4.20E-03	2.91E-02	leptin receptor overlapping transcript-like 1
LGALS8	0.590	5.25E-05	7.58E-04	lectin, galactoside-binding, soluble, 8
LGI3	1.134	5.91E-03	3.81E-02	leucine-rich repeat LGI family, member 3
LGSN	0.746	2.83E-04	3.24E-03	lengsin, lens protein with glutamine synthetase domain
LIN7B	1.206	6.25E-03	3.97E-02	lin-7 homolog B (C. elegans)
LINC00239	1.325	5.57E-03	3.64E-02	long intergenic non-protein coding RNA 239
LINC00263	0.867	2.93E-05	4.70E-04	long intergenic non-protein coding RNA 263
LINGO1	1.792	1.45E-04	1.83E-03	leucine rich repeat and Ig domain containing 1
LIPG	1.162	5.25E-05	7.58E-04	lipase, endothelial
LLPH	1.084	4.21E-16	5.20E-14	LLP homolog, long-term synaptic facilitation (Aplysia)
LMBR1	0.413	5.32E-04	5.49E-03	limb development membrane protein 1
LMF1	0.687	4.61E-03	3.14E-02	lipase maturation factor 1
LMLN	0.473	6.13E-03	3.91E-02	leishmanolysin-like (metallopeptidase M8 family)
LOC100130899	2.027	8.99E-04	8.39E-03	uncharacterized LOC100130899
LOC154761	2.631	4.24E-09	1.80E-07	family with sequence similarity 115, member C pseudogene
LOC388692	0.418	6.83E-03	4.25E-02	uncharacterized LOC388692
LOC642852	0.629	7.21E-04	6.96E-03	uncharacterized LOC642852
LOC730102	2.563	4.48E-30	3.01E-27	quinone oxidoreductase-like protein 2 pseudogene
LOC90246	1.259	2.92E-04	3.31E-03	uncharacterized LOC90246
LONP2	0.455	4.49E-04	4.77E-03	lon peptidase 2, peroxisomal
LONRF1	1.253	2.02E-09	9.22E-08	LON peptidase N-terminal domain and ring finger 1
LOX	1.836	3.94E-28	2.12E-25	lysyl oxidase
LOXL2	1.180	6.25E-20	1.40E-17	lysyl oxidase-like 2
LOXL3	1.100	2.23E-03	1.76E-02	lysyl oxidase-like 3
LPAR1	0.580	1.71E-05	2.95E-04	lysophosphatidic acid receptor 1
LPAR2	0.720	7.80E-04	7.45E-03	lysophosphatidic acid receptor 2
LPCAT1	0.489	3.65E-04	4.01E-03	lysophosphatidylcholine acyltransferase 1
LPHN1	0.661	2.90E-07	8.30E-06	latrophilin 1
LPIN1	1.223	1.91E-20	4.67E-18	lipin 1
LPIN3	0.703	2.57E-03	1.97E-02	lipin 3
LRIF1	0.406	2.25E-03	1.77E-02	ligand dependent nuclear receptor interacting factor 1
LRP11	0.397	8.04E-03	4.80E-02	low density lipoprotein receptor-related protein 11
LRRC1	0.813	5.35E-06	1.09E-04	leucine rich repeat containing 1
LRRC37BP1	0.375	3.39E-03	2.45E-02	leucine rich repeat containing 37B pseudogene 1
LRRC58	0.545	9.77E-06	1.80E-04	leucine rich repeat containing 58
LRRFIP1	0.360	1.58E-03	1.34E-02	leucine rich repeat (in FLII) interacting protein 1
LRRN4	3.394	3.39E-05	5.28E-04	leucine rich repeat neuronal 4
LSM11	0.897	5.45E-03	3.57E-02	LSM11, U7 small nuclear RNA associated
LSM12	0.421	3.24E-04	3.63E-03	LSM12 homolog (S. cerevisiae)
LSM14A	0.352	2.29E-03	1.80E-02	LSM14A, SCD6 homolog A (S. cerevisiae)
LSR	0.460	9.86E-04	9.08E-03	lipolysis stimulated lipoprotein receptor
LTBP1	0.713	1.86E-03	1.53E-02	latent transforming growth factor beta binding protein 1
LUZP1	0.441	8.01E-04	7.61E-03	leucine zipper protein 1
LY6G5B	0.844	1.86E-03	1.53E-02	lymphocyte antigen 6 complex, locus G5B
LYN	0.445	6.16E-04	6.16E-03	LYN proto-oncogene, Src family tyrosine kinase
LYPD3	0.669	6.75E-05	9.48E-04	LY6/PLAUR domain containing 3
MACC1	1.840	1.75E-03	1.46E-02	metastasis associated in colon cancer 1
MACF1	0.515	1.77E-05	3.03E-04	microtubule-actin crosslinking factor 1
MAD2L1	0.465	2.15E-03	1.71E-02	MAD2 mitotic arrest deficient-like 1 (yeast)
MAGI1	0.555	1.49E-03	1.28E-02	membrane associated guanylate kinase, WW and PDZ domain containing 1
MAGI2-AS3	1.151	5.96E-06	1.18E-04	MAGI2 antisense RNA 3
MAL2	0.748	5.25E-08	1.74E-06	mal, T-cell differentiation protein 2 (gene/pseudogene)
MALL	1.173	4.45E-23	1.36E-20	mal, T-cell differentiation protein-like
MAMLD1	0.555	1.20E-03	1.07E-02	mastermind-like domain containing 1
MAP2K1	0.936	4.52E-13	3.73E-11	mitogen-activated protein kinase kinase 1
MAP3K1	0.484	1.53E-03	1.30E-02	mitogen-activated protein kinase kinase kinase 1, E3 ubiquitin protein ligase
MAP3K9	0.692	2.61E-05	4.27E-04	mitogen-activated protein kinase kinase kinase 9
MAP4K2	1.137	2.45E-08	8.79E-07	mitogen-activated protein kinase kinase kinase kinase 2
MAP7	1.226	6.21E-08	2.01E-06	microtubule-associated protein 7
MAPK1	0.709	3.42E-09	1.50E-07	mitogen-activated protein kinase 1
MAPK13	0.733	3.03E-05	4.84E-04	mitogen-activated protein kinase 13
MAPK7	0.599	1.04E-04	1.37E-03	mitogen-activated protein kinase 7
MAPK8	0.770	1.82E-05	3.10E-04	mitogen-activated protein kinase 8
MAPK8IP1	0.990	6.42E-04	6.35E-03	mitogen-activated protein kinase 8 interacting protein 1
MAPK9	0.766	3.48E-09	1.52E-07	mitogen-activated protein kinase 9
MAPKAPK2	0.423	1.37E-03	1.19E-02	mitogen-activated protein kinase-activated protein kinase 2
MARVELD2	0.524	2.55E-03	1.96E-02	MARVEL domain containing 2
MARVELD3	2.203	5.20E-15	5.64E-13	MARVEL domain containing 3
MASP2	1.686	2.96E-03	2.20E-02	mannan-binding lectin serine peptidase 2
MB21D1	0.631	1.55E-04	1.93E-03	Mab-21 domain containing 1
MBD1	1.150	2.82E-12	2.05E-10	methyl-CpG binding domain protein 1
MBOAT7	0.380	3.31E-03	2.41E-02	membrane bound O-acyltransferase domain containing 7
MBP	0.420	1.95E-03	1.58E-02	myelin basic protein
MBTPS1	0.675	2.06E-07	6.04E-06	membrane-bound transcription factor peptidase, site 1
MCAT	0.817	4.24E-04	4.56E-03	malonyl CoA:ACP acyltransferase (mitochondrial)
MCFD2	0.738	2.95E-09	1.32E-07	multiple coagulation factor deficiency 2
MDFI	1.564	1.19E-10	6.91E-09	MyoD family inhibitor
MDM2	0.753	3.08E-10	1.68E-08	MDM2 proto-oncogene, E3 ubiquitin protein ligase
MED21	0.648	5.07E-06	1.04E-04	mediator complex subunit 21
MEIS2	0.439	5.73E-03	3.71E-02	Meis homeobox 2
MEST	0.683	4.70E-08	1.58E-06	mesoderm specific transcript
METAP2	1.057	3.93E-18	6.96E-16	methionyl aminopeptidase 2
MFAP3	1.176	1.81E-18	3.29E-16	microfibrillar-associated protein 3
MFAP3L	1.425	7.06E-06	1.37E-04	microfibrillar-associated protein 3-like
MFSD8	0.860	4.35E-05	6.52E-04	major facilitator superfamily domain containing 8
MGAT4A	1.431	7.88E-10	3.88E-08	mannosyl (alpha-1,3-)-glycoprotein beta-1,4-N-acetylglucosaminyltransferase, isozyme A
MGC27345	0.519	1.70E-04	2.08E-03	uncharacterized protein MGC27345
MIA2	1.136	1.72E-03	1.44E-02	melanoma inhibitory activity 2
MIEF1	0.457	3.56E-04	3.92E-03	mitochondrial elongation factor 1
mir-614	0.528	1.12E-03	1.01E-02	microRNA 614
MLLT3	0.485	5.06E-04	5.28E-03	myeloid/lymphoid or mixed-lineage leukemia (trithorax homolog, Drosophila); translocated to, 3
MLLT6	0.582	8.95E-05	1.20E-03	myeloid/lymphoid or mixed-lineage leukemia (trithorax homolog, Drosophila); translocated to, 6
MLPH	0.908	3.43E-03	2.48E-02	melanophilin
MLX	0.525	3.99E-05	6.03E-04	MLX, MAX dimerization protein
MMP1	0.653	2.13E-03	1.70E-02	matrix metallopeptidase 1 (interstitial collagenase)
MMP14	0.552	3.41E-04	3.78E-03	matrix metallopeptidase 14 (membrane-inserted)
MMP15	0.586	1.02E-03	9.32E-03	matrix metallopeptidase 15 (membrane-inserted)
MMS22L	0.611	3.94E-05	5.97E-04	MMS22-like, DNA repair protein
MOB1A	0.560	4.83E-06	9.96E-05	MOB kinase activator 1A
MOB1B	0.779	5.69E-09	2.33E-07	MOB kinase activator 1B
MOB3A	0.455	1.54E-03	1.31E-02	MOB kinase activator 3A
MOB3B	1.080	1.93E-10	1.08E-08	MOB kinase activator 3B
MOCS2	0.573	4.59E-05	6.82E-04	molybdenum cofactor synthesis 2
MORN4	0.787	4.29E-04	4.60E-03	MORN repeat containing 4
MPP7	0.637	3.93E-05	5.96E-04	membrane protein, palmitoylated 7 (MAGUK p55 subfamily member 7)
MPRIP	0.503	9.33E-05	1.25E-03	myosin phosphatase Rho interacting protein
MPZL2	1.473	9.89E-18	1.62E-15	myelin protein zero-like 2
MREG	0.868	1.41E-06	3.43E-05	melanoregulin
MRGBP	0.975	9.92E-14	9.08E-12	MRG/MORF4L binding protein
MRO	2.443	1.01E-08	3.92E-07	maestro
MRPL19	1.096	7.76E-19	1.54E-16	mitochondrial ribosomal protein L19
MRPL50	0.569	1.12E-04	1.47E-03	mitochondrial ribosomal protein L50
MRS2	1.106	9.02E-16	1.07E-13	MRS2 magnesium transporter
MSANTD3	0.558	4.35E-05	6.52E-04	Myb/SANT-like DNA-binding domain containing 3
MSMO1	0.711	3.19E-07	8.95E-06	methylsterol monooxygenase 1
MST1R	0.706	3.11E-05	4.94E-04	macrophage stimulating 1 receptor (c-met-related tyrosine kinase)
MT1DP	1.964	5.57E-03	3.64E-02	metallothionein 1D, pseudogene (functional)
MT1M	1.745	6.52E-05	9.20E-04	metallothionein 1M
MTAP	1.213	1.97E-18	3.54E-16	methylthioadenosine phosphorylase
MTL5	0.825	5.94E-07	1.57E-05	metallothionein-like 5, testis-specific (tesmin)
MTMR11	0.773	2.64E-03	2.02E-02	myotubularin related protein 11
MTMR12	0.523	5.22E-06	1.07E-04	myotubularin related protein 12
MTMR4	0.549	1.61E-05	2.80E-04	myotubularin related protein 4
MTRNR2L2	0.424	5.50E-04	5.62E-03	MT-RNR2-like 2
MTRNR2L8	0.316	8.27E-03	4.90E-02	MT-RNR2-like 8
MYH15	0.849	1.87E-04	2.26E-03	myosin, heavy chain 15
MYL9	0.408	9.58E-04	8.86E-03	myosin, light chain 9, regulatory
MYO18A	0.621	5.32E-05	7.67E-04	myosin XVIIIA
MYO1D	0.490	6.55E-04	6.45E-03	myosin ID
MYO1E	0.366	7.72E-03	4.66E-02	myosin IE
MYO5B	0.493	5.63E-03	3.66E-02	myosin VB
NAA25	0.326	6.88E-03	4.28E-02	N(alpha)-acetyltransferase 25, NatB auxiliary subunit
NAA30	0.867	2.45E-09	1.10E-07	N(alpha)-acetyltransferase 30, NatC catalytic subunit
NACC1	0.687	2.64E-07	7.60E-06	nucleus accumbens associated 1, BEN and BTB (POZ) domain containing
NACC2	0.451	8.41E-04	7.94E-03	NACC family member 2, BEN and BTB (POZ) domain containing
NAMPT	0.862	7.50E-11	4.48E-09	nicotinamide phosphoribosyltransferase
NAPEPLD	0.424	6.36E-03	4.03E-02	N-acyl phosphatidylethanolamine phospholipase D
NAPG	1.178	2.03E-20	4.87E-18	N-ethylmaleimide-sensitive factor attachment protein, gamma
NARF	1.608	2.01E-23	6.46E-21	nuclear prelamin A recognition factor
NAV1	0.611	3.08E-07	8.71E-06	neuron navigator 1
NCKIPSD	0.560	2.47E-03	1.92E-02	NCK interacting protein with SH3 domain
NCOA5	0.425	3.75E-03	2.66E-02	nuclear receptor coactivator 5
NCOA6	0.351	4.23E-03	2.93E-02	nuclear receptor coactivator 6
NCOA7	0.436	3.28E-04	3.66E-03	nuclear receptor coactivator 7
NDRG1	0.999	1.45E-14	1.51E-12	N-myc downstream regulated 1
NDUFA6	1.424	9.07E-25	3.59E-22	NADH dehydrogenase (ubiquinone) 1 alpha subcomplex, 6, 14kDa
NDUFV2	0.412	5.41E-04	5.56E-03	NADH dehydrogenase (ubiquinone) flavoprotein 2, 24kDa
NEDD4	0.612	1.43E-06	3.47E-05	neural precursor cell expressed, developmentally down-regulated 4, E3 ubiquitin protein ligase
NEMF	0.380	2.48E-03	1.92E-02	nuclear export mediator factor
NFATC2	0.729	2.03E-03	1.64E-02	nuclear factor of activated T-cells, cytoplasmic, calcineurin-dependent 2
NFATC3	0.348	3.58E-03	2.56E-02	nuclear factor of activated T-cells, cytoplasmic, calcineurin-dependent 3
NFYA	0.941	3.05E-12	2.20E-10	nuclear transcription factor Y, alpha
NHEJ1	0.679	3.02E-03	2.24E-02	nonhomologous end-joining factor 1
NHSL1	0.453	6.78E-03	4.23E-02	NHS-like 1
NID2	0.966	7.28E-04	7.00E-03	nidogen 2 (osteonidogen)
NKD1	0.971	5.64E-03	3.67E-02	naked cuticle homolog 1 (Drosophila)
NKTR	0.690	9.52E-06	1.76E-04	natural killer cell triggering receptor
NMRK1	0.963	7.11E-06	1.37E-04	nicotinamide riboside kinase 1
NOL3	0.598	6.22E-04	6.20E-03	nucleolar protein 3 (apoptosis repressor with CARD domain)
NOTCH3	0.639	2.82E-04	3.23E-03	notch 3
NPAS2	0.661	1.26E-03	1.11E-02	neuronal PAS domain protein 2
NPR3	0.588	4.45E-03	3.04E-02	natriuretic peptide receptor 3
NPTN	1.389	1.31E-18	2.48E-16	neuroplastin
NR1D1	0.735	4.85E-05	7.12E-04	nuclear receptor subfamily 1, group D, member 1
NR4A2	0.672	1.82E-03	1.50E-02	nuclear receptor subfamily 4, group A, member 2
NRBF2	0.406	3.71E-03	2.63E-02	nuclear receptor binding factor 2
NSF	0.424	9.24E-04	8.58E-03	N-ethylmaleimide-sensitive factor
NSUN4	0.396	6.39E-03	4.04E-02	NOP2/Sun domain family, member 4
NT5C2	0.584	1.26E-05	2.26E-04	5'-nucleotidase, cytosolic II
NT5E	0.597	6.67E-07	1.74E-05	5'-nucleotidase, ecto (CD73)
NTSR1	1.233	5.06E-07	1.36E-05	neurotensin receptor 1 (high affinity)
NUCKS1	0.617	5.24E-07	1.40E-05	nuclear casein kinase and cyclin-dependent kinase substrate 1
NUDT19	0.513	1.69E-04	2.08E-03	nudix (nucleoside diphosphate linked moiety X)-type motif 19
NUFIP2	0.420	4.36E-04	4.66E-03	nuclear fragile X mental retardation protein interacting protein 2
NUP107	0.495	8.07E-05	1.10E-03	nucleoporin 107kDa
NUP35	1.140	8.19E-09	3.25E-07	nucleoporin 35kDa
NUTF2	0.490	3.93E-05	5.96E-04	nuclear transport factor 2
OAS2	1.735	1.95E-03	1.59E-02	2'-5'-oligoadenylate synthetase 2, 69/71kDa
OAS3	1.679	1.67E-06	3.96E-05	2'-5'-oligoadenylate synthetase 3, 100kDa
OAZ3	0.945	2.74E-03	2.08E-02	ornithine decarboxylase antizyme 3
ORAI3	0.821	1.51E-04	1.89E-03	ORAI calcium release-activated calcium modulator 3
ORC4	0.411	1.38E-03	1.19E-02	origin recognition complex, subunit 4
OSBPL9	0.958	1.16E-11	7.75E-10	oxysterol binding protein-like 9
OTUB2	0.626	4.11E-05	6.18E-04	OTU deubiquitinase, ubiquitin aldehyde binding 2
OVOL2	2.578	7.92E-05	1.08E-03	ovo-like zinc finger 2
P2RY2	0.993	2.12E-08	7.68E-07	purinergic receptor P2Y, G-protein coupled, 2
P2RY6	0.632	1.28E-03	1.13E-02	pyrimidinergic receptor P2Y, G-protein coupled, 6
P4HA1	0.509	3.19E-05	5.04E-04	prolyl 4-hydroxylase, alpha polypeptide I
P4HA2	0.618	1.11E-05	2.00E-04	prolyl 4-hydroxylase, alpha polypeptide II
PACS2	0.434	2.77E-03	2.10E-02	phosphofurin acidic cluster sorting protein 2
PAG1	1.231	1.08E-11	7.24E-10	phosphoprotein membrane anchor with glycosphingolipid microdomains 1
PAIP2B	0.791	1.17E-04	1.52E-03	poly(A) binding protein interacting protein 2B
PAK6	0.684	2.20E-05	3.66E-04	p21 protein (Cdc42/Rac)-activated kinase 6
PARD6B	0.999	1.95E-13	1.71E-11	par-6 family cell polarity regulator beta
PARP8	0.379	6.52E-03	4.10E-02	poly (ADP-ribose) polymerase family, member 8
PBX1	0.973	8.74E-06	1.65E-04	pre-B-cell leukemia homeobox 1
PCDHAC1	1.027	3.14E-04	3.54E-03	protocadherin alpha subfamily C, 1
PCDHAC2	0.864	1.21E-03	1.07E-02	protocadherin alpha subfamily C, 2
PCNP	0.370	2.79E-03	2.10E-02	PEST proteolytic signal containing nuclear protein
PCSK7	0.494	1.14E-03	1.02E-02	proprotein convertase subtilisin/kexin type 7
PCTP	0.764	5.61E-06	1.12E-04	phosphatidylcholine transfer protein
PDCD10	0.446	2.43E-03	1.89E-02	programmed cell death 10
PDCD4	1.056	4.18E-12	2.94E-10	programmed cell death 4 (neoplastic transformation inhibitor)
PDCD6IP	0.478	3.30E-05	5.19E-04	programmed cell death 6 interacting protein
PDE4B	0.737	1.56E-03	1.32E-02	phosphodiesterase 4B, cAMP-specific
PDIA5	0.959	5.59E-07	1.49E-05	protein disulfide isomerase family A, member 5
PDK1	0.752	1.02E-08	3.92E-07	pyruvate dehydrogenase kinase, isozyme 1
PDP1	0.430	4.45E-03	3.04E-02	pyruvate dehyrogenase phosphatase catalytic subunit 1
PDPK1	0.925	1.11E-09	5.30E-08	3-phosphoinositide dependent protein kinase 1
PEX7	0.627	2.56E-03	1.97E-02	peroxisomal biogenesis factor 7
PFKFB3	0.825	2.76E-11	1.78E-09	6-phosphofructo-2-kinase/fructose-2,6-biphosphatase 3
PFKFB4	1.481	2.07E-10	1.15E-08	6-phosphofructo-2-kinase/fructose-2,6-biphosphatase 4
PGM2L1	0.570	1.47E-03	1.27E-02	phosphoglucomutase 2-like 1
PGS1	0.466	5.07E-03	3.38E-02	phosphatidylglycerophosphate synthase 1
PHACTR2	0.350	6.38E-03	4.04E-02	phosphatase and actin regulator 2
PHC2	0.369	7.81E-03	4.70E-02	polyhomeotic homolog 2 (Drosophila)
PHTF2	0.466	5.19E-03	3.44E-02	putative homeodomain transcription factor 2
PI4K2B	0.446	8.42E-04	7.94E-03	phosphatidylinositol 4-kinase type 2 beta
PIAS2	0.520	4.43E-04	4.72E-03	protein inhibitor of activated STAT, 2
PICK1	1.071	1.93E-05	3.27E-04	protein interacting with PRKCA 1
PIK3R2	0.766	4.22E-07	1.16E-05	phosphoinositide-3-kinase, regulatory subunit 2 (beta)
PIK3R5	1.871	5.71E-08	1.86E-06	phosphoinositide-3-kinase, regulatory subunit 5
PIP4K2B	0.987	3.82E-13	3.23E-11	phosphatidylinositol-5-phosphate 4-kinase, type II, beta
PIP4K2C	0.580	9.90E-06	1.82E-04	phosphatidylinositol-5-phosphate 4-kinase, type II, gamma
PITHD1	0.949	3.66E-10	1.95E-08	PITH (C-terminal proteasome-interacting domain of thioredoxin-like) domain containing 1
PITPNA	0.809	6.10E-10	3.09E-08	phosphatidylinositol transfer protein, alpha
PITPNC1	0.555	3.24E-04	3.63E-03	phosphatidylinositol transfer protein, cytoplasmic 1
PJA1	0.776	6.10E-04	6.11E-03	praja ring finger 1, E3 ubiquitin protein ligase
PKIA	2.500	8.84E-08	2.77E-06	protein kinase (cAMP-dependent, catalytic) inhibitor alpha
PKP3	0.822	1.93E-04	2.32E-03	plakophilin 3
PLAGL1	0.555	4.42E-03	3.02E-02	pleiomorphic adenoma gene-like 1
PLAU	0.341	6.83E-03	4.25E-02	plasminogen activator, urokinase
PLCH1	0.696	2.91E-03	2.17E-02	phospholipase C, eta 1
PLEKHA1	0.430	1.24E-03	1.10E-02	pleckstrin homology domain containing, family A (phosphoinositide binding specific) member 1
PLEKHB1	0.763	7.08E-05	9.86E-04	pleckstrin homology domain containing, family B (evectins) member 1
PLEKHG2	0.626	1.40E-06	3.43E-05	pleckstrin homology domain containing, family G (with RhoGef domain) member 2
PLEKHG6	1.184	2.18E-05	3.63E-04	pleckstrin homology domain containing, family G (with RhoGef domain) member 6
PLEKHH1	1.021	4.15E-06	8.76E-05	pleckstrin homology domain containing, family H (with MyTH4 domain) member 1
PLEKHS1	0.559	2.72E-03	2.06E-02	pleckstrin homology domain containing, family S member 1
PLOD2	0.326	4.89E-03	3.29E-02	procollagen-lysine, 2-oxoglutarate 5-dioxygenase 2
PLS1	0.642	1.96E-06	4.55E-05	plastin 1
PLXNA2	1.147	5.86E-04	5.93E-03	plexin A2
PM20D2	0.745	2.13E-09	9.66E-08	peptidase M20 domain containing 2
PMM1	0.810	3.03E-06	6.66E-05	phosphomannomutase 1
PMM2	1.841	5.56E-21	1.44E-18	phosphomannomutase 2
PMPCB	0.439	3.35E-04	3.73E-03	peptidase (mitochondrial processing) beta
POLD3	0.586	8.05E-06	1.53E-04	polymerase (DNA-directed), delta 3, accessory subunit
POU2F3	2.966	2.35E-03	1.84E-02	POU class 2 homeobox 3
PPAPDC1A	0.823	7.23E-03	4.43E-02	phosphatidic acid phosphatase type 2 domain containing 1A
PPAT	0.528	5.94E-05	8.50E-04	phosphoribosyl pyrophosphate amidotransferase
PPFIA4	2.107	7.60E-06	1.45E-04	protein tyrosine phosphatase, receptor type, f polypeptide (PTPRF), interacting protein (liprin), alpha 4
PPIF	1.423	1.19E-27	5.95E-25	peptidylprolyl isomerase F
PPIL4	0.428	1.70E-03	1.43E-02	peptidylprolyl isomerase (cyclophilin)-like 4
PPP1CB	0.936	7.53E-16	9.05E-14	protein phosphatase 1, catalytic subunit, beta isozyme
PPP1R14B	0.435	1.14E-03	1.02E-02	protein phosphatase 1, regulatory (inhibitor) subunit 14B
PPP1R3B	0.553	5.97E-05	8.54E-04	protein phosphatase 1, regulatory subunit 3B
PPP3R1	0.338	7.80E-03	4.70E-02	protein phosphatase 3, regulatory subunit B, alpha
PPP6R1	0.856	8.22E-10	4.04E-08	protein phosphatase 6, regulatory subunit 1
PPWD1	0.677	3.38E-06	7.30E-05	peptidylprolyl isomerase domain and WD repeat containing 1
PRDM2	0.518	3.82E-05	5.81E-04	PR domain containing 2, with ZNF domain
PRELID2	1.627	4.08E-11	2.53E-09	PRELI domain containing 2
PRICKLE2	2.842	1.27E-05	2.27E-04	prickle homolog 2 (Drosophila)
PRICKLE3	0.572	2.47E-03	1.92E-02	prickle homolog 3 (Drosophila)
PRIMA1	1.119	3.85E-03	2.71E-02	proline rich membrane anchor 1
PRKAB2	0.475	6.91E-04	6.75E-03	protein kinase, AMP-activated, beta 2 non-catalytic subunit
PRKD3	0.354	5.23E-03	3.47E-02	protein kinase D3
PRNP	0.469	1.43E-04	1.80E-03	prion protein
PROSC	0.929	5.30E-08	1.75E-06	proline synthetase co-transcribed homolog (bacterial)
PROSER1	0.545	1.45E-05	2.56E-04	proline and serine rich 1
PRPF39	0.566	7.19E-03	4.41E-02	pre-mRNA processing factor 39
PRPS2	0.473	2.81E-04	3.22E-03	phosphoribosyl pyrophosphate synthetase 2
PRR14L	1.078	1.79E-16	2.34E-14	proline rich 14-like
PRR15	2.037	2.30E-04	2.71E-03	proline rich 15
PRRC2B	0.933	4.41E-13	3.66E-11	proline-rich coiled-coil 2B
PRRC2C	0.867	1.32E-13	1.17E-11	proline-rich coiled-coil 2C
PRRG4	1.480	1.09E-05	1.97E-04	proline rich Gla (G-carboxyglutamic acid) 4 (transmembrane)
PRSS16	0.893	2.86E-06	6.35E-05	protease, serine, 16 (thymus)
PRSS22	1.945	1.16E-04	1.52E-03	protease, serine, 22
PRUNE2	1.882	1.65E-05	2.85E-04	prune homolog 2 (Drosophila)
PSMD13	0.380	2.01E-03	1.63E-02	proteasome (prosome, macropain) 26S subunit, non-ATPase, 13
PTAFR	1.708	6.93E-04	6.75E-03	platelet-activating factor receptor
PTAR1	0.971	5.67E-14	5.49E-12	protein prenyltransferase alpha subunit repeat containing 1
PTBP1	0.418	2.39E-04	2.79E-03	polypyrimidine tract binding protein 1
PTBP3	0.563	9.57E-07	2.42E-05	polypyrimidine tract binding protein 3
PTCD3	0.605	9.22E-06	1.72E-04	pentatricopeptide repeat domain 3
PTDSS1	0.457	1.63E-04	2.01E-03	phosphatidylserine synthase 1
PTEN	0.354	2.51E-03	1.94E-02	phosphatase and tensin homolog
PTGFRN	0.384	1.80E-03	1.49E-02	prostaglandin F2 receptor inhibitor
PTK2B	0.764	9.85E-04	9.08E-03	protein tyrosine kinase 2 beta
PTPN14	1.042	2.64E-19	5.38E-17	protein tyrosine phosphatase, non-receptor type 14
PTPN18	1.124	6.17E-14	5.84E-12	protein tyrosine phosphatase, non-receptor type 18 (brain-derived)
PTPN3	0.881	8.01E-12	5.44E-10	protein tyrosine phosphatase, non-receptor type 3
PTPRU	0.986	8.79E-04	8.23E-03	protein tyrosine phosphatase, receptor type, U
PUS3	0.488	4.43E-03	3.03E-02	pseudouridylate synthase 3
PVRL2	1.140	1.22E-13	1.10E-11	poliovirus receptor-related 2 (herpesvirus entry mediator B)
QKI	0.403	4.71E-04	4.96E-03	QKI, KH domain containing, RNA binding
QPCT	1.388	7.01E-03	4.33E-02	glutaminyl-peptide cyclotransferase
R3HCC1L	0.464	5.19E-03	3.44E-02	R3H domain and coiled-coil containing 1-like
R3HDM1	0.369	1.61E-03	1.36E-02	R3H domain containing 1
RAB11FIP1	1.290	1.32E-23	4.50E-21	RAB11 family interacting protein 1 (class I)
RAB11FIP4	1.312	1.60E-08	5.94E-07	RAB11 family interacting protein 4 (class II)
RAB18	0.695	7.64E-08	2.44E-06	RAB18, member RAS oncogene family
RAB1A	0.603	1.69E-07	5.06E-06	RAB1A, member RAS oncogene family
RAB22A	0.974	8.88E-14	8.18E-12	RAB22A, member RAS oncogene family
RAB28	0.554	4.65E-03	3.15E-02	RAB28, member RAS oncogene family
RAB3A	1.535	1.72E-08	6.32E-07	RAB3A, member RAS oncogene family
RAB3B	0.651	4.37E-07	1.19E-05	RAB3B, member RAS oncogene family
RAB3IP	0.362	5.52E-03	3.62E-02	RAB3A interacting protein
RAB40C	0.619	5.96E-03	3.83E-02	RAB40C, member RAS oncogene family
RAB6B	0.753	1.34E-05	2.37E-04	RAB6B, member RAS oncogene family
RAB8B	0.580	6.90E-05	9.64E-04	RAB8B, member RAS oncogene family
RABGAP1L	0.614	2.95E-06	6.51E-05	RAB GTPase activating protein 1-like
RAD9A	1.041	4.04E-04	4.38E-03	RAD9 homolog A (S. pombe)
RAG1	2.668	8.58E-05	1.16E-03	recombination activating gene 1
RALGDS	0.688	6.29E-03	3.99E-02	ral guanine nucleotide dissociation stimulator
RALGPS1	0.706	1.22E-04	1.58E-03	Ral GEF with PH domain and SH3 binding motif 1
RAMP1	1.151	8.35E-04	7.89E-03	receptor (G protein-coupled) activity modifying protein 1
RAP1A	0.641	5.84E-07	1.55E-05	RAP1A, member of RAS oncogene family
RAP1B	1.093	1.54E-17	2.41E-15	RAP1B, member of RAS oncogene family
RAP1GDS1	0.416	1.38E-03	1.20E-02	RAP1, GTP-GDP dissociation stimulator 1
RAP2A	0.708	6.11E-07	1.61E-05	RAP2A, member of RAS oncogene family
RASA3	0.646	1.20E-03	1.07E-02	RAS p21 protein activator 3
RASEF	0.596	3.52E-04	3.89E-03	RAS and EF-hand domain containing
RASSF2	1.156	5.85E-09	2.39E-07	Ras association (RalGDS/AF-6) domain family member 2
RAVER1	1.018	3.86E-16	4.85E-14	ribonucleoprotein, PTB-binding 1
RBM25	0.372	3.70E-03	2.63E-02	RNA binding motif protein 25
RBM47	0.528	3.64E-04	4.00E-03	RNA binding motif protein 47
RBPJ	0.675	2.97E-08	1.05E-06	recombination signal binding protein for immunoglobulin kappa J region
RC3H2	0.719	2.42E-07	6.99E-06	ring finger and CCCH-type domains 2
RCE1	0.820	1.53E-06	3.68E-05	Ras converting CAAX endopeptidase 1
RCN2	0.324	8.13E-03	4.84E-02	reticulocalbin 2, EF-hand calcium binding domain
RCN3	0.867	2.91E-03	2.17E-02	reticulocalbin 3, EF-hand calcium binding domain
RDH11	1.793	5.21E-35	6.86E-32	retinol dehydrogenase 11 (all-trans/9-cis/11-cis)
RDX	1.782	9.69E-49	4.35E-45	radixin
RECQL	0.707	3.69E-05	5.67E-04	RecQ helicase-like
RELL1	0.432	1.42E-03	1.23E-02	RELT-like 1
REPS2	0.983	4.59E-03	3.13E-02	RALBP1 associated Eps domain containing 2
RGS2	0.872	1.98E-08	7.19E-07	regulator of G-protein signaling 2
RHBG	2.557	7.87E-03	4.73E-02	Rh family, B glycoprotein (gene/pseudogene)
RHOU	0.621	5.58E-03	3.65E-02	ras homolog family member U
RHPN2	0.380	2.31E-03	1.81E-02	rhophilin, Rho GTPase binding protein 2
RIC1	0.603	7.90E-05	1.08E-03	RAB6A GEF complex partner 1
RIMKLA	1.198	1.50E-16	1.98E-14	ribosomal modification protein rimK-like family member A
RIMS2	0.637	5.86E-05	8.40E-04	regulating synaptic membrane exocytosis 2
RIN1	0.640	7.25E-04	6.99E-03	Ras and Rab interactor 1
RIPK4	1.622	1.29E-13	1.15E-11	receptor-interacting serine-threonine kinase 4
RLF	0.606	1.14E-05	2.05E-04	rearranged L-myc fusion
RMI2	0.408	1.99E-03	1.62E-02	RecQ mediated genome instability 2
RNASE4	0.777	6.21E-04	6.20E-03	ribonuclease, RNase A family, 4
RNF111	0.332	6.93E-03	4.29E-02	ring finger protein 111
RNF125	0.464	5.17E-03	3.44E-02	ring finger protein 125, E3 ubiquitin protein ligase
RNF14	1.000	1.47E-10	8.39E-09	ring finger protein 14
RNF157	0.403	4.11E-03	2.86E-02	ring finger protein 157
RNF166	1.029	6.07E-06	1.20E-04	ring finger protein 166
RNF182	1.251	1.09E-05	1.98E-04	ring finger protein 182
RNF19A	0.620	1.51E-05	2.65E-04	ring finger protein 19A, RBR E3 ubiquitin protein ligase
RNF213	0.616	1.07E-07	3.28E-06	ring finger protein 213
RNF24	0.708	3.69E-06	7.89E-05	ring finger protein 24
ROCK2	0.564	9.34E-06	1.74E-04	Rho-associated, coiled-coil containing protein kinase 2
ROR1	0.471	9.72E-04	8.99E-03	receptor tyrosine kinase-like orphan receptor 1
RORA	0.835	5.62E-03	3.66E-02	RAR-related orphan receptor A
RP2	1.388	8.14E-18	1.37E-15	retinitis pigmentosa 2 (X-linked recessive)
RPAP3	0.455	9.00E-04	8.39E-03	RNA polymerase II associated protein 3
RPL31P11	0.490	4.69E-04	4.95E-03	ribosomal protein L31 pseudogene 11
RPS6KB1	0.386	1.47E-03	1.27E-02	ribosomal protein S6 kinase, 70kDa, polypeptide 1
RRAGA	0.349	2.96E-03	2.20E-02	Ras-related GTP binding A
RRAGC	0.537	2.05E-03	1.64E-02	Ras-related GTP binding C
RRAGD	0.943	1.25E-06	3.10E-05	Ras-related GTP binding D
RRAS2	0.546	3.03E-05	4.84E-04	related RAS viral (r-ras) oncogene homolog 2
RSL24D1	0.423	7.00E-04	6.80E-03	ribosomal L24 domain containing 1
RTCA	1.201	1.36E-17	2.17E-15	RNA 3'-terminal phosphate cyclase
RTKN	0.550	1.71E-04	2.09E-03	rhotekin
RTN4R	0.651	2.29E-03	1.80E-02	reticulon 4 receptor
SAE1	0.478	7.33E-05	1.02E-03	SUMO1 activating enzyme subunit 1
SAMD4B	0.853	2.86E-11	1.83E-09	sterile alpha motif domain containing 4B
SAMD9	1.100	5.39E-03	3.55E-02	sterile alpha motif domain containing 9
SASH1	0.533	8.16E-05	1.11E-03	SAM and SH3 domain containing 1
SATB2	0.761	6.94E-07	1.80E-05	SATB homeobox 2
SAV1	0.536	3.81E-06	8.11E-05	salvador family WW domain containing protein 1
SBNO1	0.373	1.19E-03	1.06E-02	strawberry notch homolog 1 (Drosophila)
SCARNA9	0.957	3.92E-03	2.76E-02	small Cajal body-specific RNA 9
SCEL	1.564	2.39E-11	1.55E-09	sciellin
SCML1	1.910	1.41E-23	4.62E-21	sex comb on midleg-like 1 (Drosophila)
SCYL3	0.491	4.45E-03	3.04E-02	SCY1-like 3 (S. cerevisiae)
SDC1	0.772	2.57E-10	1.41E-08	syndecan 1
SEC23B	0.472	8.48E-04	7.99E-03	Sec23 homolog B (S. cerevisiae)
SEC24A	0.954	2.59E-12	1.90E-10	SEC24 family member A
SEC63	0.342	6.92E-03	4.29E-02	SEC63 homolog (S. cerevisiae)
SECTM1	1.257	9.08E-09	3.56E-07	secreted and transmembrane 1
SEMA4B	0.593	4.61E-07	1.25E-05	sema domain, immunoglobulin domain (Ig), transmembrane domain (TM) and short cytoplasmic domain, (semaphorin) 4B
SEMA4D	0.444	5.04E-03	3.37E-02	sema domain, immunoglobulin domain (Ig), transmembrane domain (TM) and short cytoplasmic domain, (semaphorin) 4D
SEMA4F	1.584	2.11E-16	2.73E-14	sema domain, immunoglobulin domain (Ig), transmembrane domain (TM) and short cytoplasmic domain, (semaphorin) 4F
SENP1	0.742	5.08E-10	2.62E-08	SUMO1/sentrin specific peptidase 1
SENP2	0.844	7.83E-11	4.66E-09	SUMO1/sentrin/SMT3 specific peptidase 2
SEPT10	0.384	1.92E-03	1.57E-02	septin 10
SEPT3	0.931	9.34E-09	3.66E-07	septin 3
SERINC2	0.565	3.49E-05	5.41E-04	serine incorporator 2
SERPINB5	1.638	2.94E-11	1.87E-09	serpin peptidase inhibitor, clade B (ovalbumin), member 5
SERPINB8	0.515	2.16E-04	2.56E-03	serpin peptidase inhibitor, clade B (ovalbumin), member 8
SERPIND1	1.858	8.27E-03	4.90E-02	serpin peptidase inhibitor, clade D (heparin cofactor), member 1
SERTAD2	0.370	1.11E-03	1.00E-02	SERTA domain containing 2
SESN3	0.837	8.57E-04	8.06E-03	sestrin 3
SF3B3	0.581	9.70E-07	2.45E-05	splicing factor 3b, subunit 3, 130kDa
SF3B4	0.368	3.95E-03	2.77E-02	splicing factor 3b, subunit 4, 49kDa
SFR1	0.571	1.81E-04	2.20E-03	SWI5-dependent recombination repair 1
SFRP1	0.786	7.60E-08	2.43E-06	secreted frizzled-related protein 1
SFXN1	0.468	4.42E-04	4.72E-03	sideroflexin 1
SFXN3	0.407	1.69E-03	1.42E-02	sideroflexin 3
SFXN4	0.850	2.09E-06	4.81E-05	sideroflexin 4
SGMS2	0.395	2.64E-03	2.02E-02	sphingomyelin synthase 2
SGPP1	0.923	7.20E-08	2.31E-06	sphingosine-1-phosphate phosphatase 1
SGTB	0.589	4.04E-05	6.08E-04	small glutamine-rich tetratricopeptide repeat (TPR)-containing, beta
SH2D3A	1.118	7.05E-12	4.84E-10	SH2 domain containing 3A
SH3BGRL2	1.121	7.43E-09	2.99E-07	SH3 domain binding glutamate-rich protein like 2
SH3BP1	0.810	2.93E-03	2.19E-02	SH3-domain binding protein 1
SH3D21	1.569	3.35E-06	7.25E-05	SH3 domain containing 21
SH3PXD2B	0.478	1.32E-03	1.16E-02	SH3 and PX domains 2B
SH3RF1	0.879	2.28E-06	5.17E-05	SH3 domain containing ring finger 1
SH3YL1	0.949	3.54E-08	1.22E-06	SH3 and SYLF domain containing 1
SHANK2	0.626	1.36E-04	1.74E-03	SH3 and multiple ankyrin repeat domains 2
SHANK3	1.409	3.26E-06	7.09E-05	SH3 and multiple ankyrin repeat domains 3
SHMT1	0.421	1.08E-03	9.76E-03	serine hydroxymethyltransferase 1 (soluble)
SIAH2	0.456	1.74E-03	1.45E-02	siah E3 ubiquitin protein ligase 2
SIRPB1	1.565	1.29E-03	1.14E-02	signal-regulatory protein beta 1
SKIDA1	1.073	2.42E-06	5.42E-05	SKI/DACH domain containing 1
SKP2	0.332	3.95E-03	2.77E-02	S-phase kinase-associated protein 2, E3 ubiquitin protein ligase
SLC16A13	0.951	3.96E-09	1.72E-07	solute carrier family 16, member 13
SLC18A2	0.508	6.03E-04	6.06E-03	solute carrier family 18 (vesicular monoamine transporter), member 2
SLC18B1	0.481	3.35E-03	2.43E-02	solute carrier family 18, subfamily B, member 1
SLC1A1	1.197	1.67E-04	2.05E-03	solute carrier family 1 (neuronal/epithelial high affinity glutamate transporter, system Xag), member 1
SLC22A23	0.931	7.85E-05	1.08E-03	solute carrier family 22, member 23
SLC25A13	0.572	8.93E-05	1.20E-03	solute carrier family 25 (aspartate/glutamate carrier), member 13
SLC25A27	3.035	4.36E-04	4.66E-03	solute carrier family 25, member 27
SLC25A44	1.151	1.46E-20	3.70E-18	solute carrier family 25, member 44
SLC25A53	2.359	3.77E-03	2.67E-02	solute carrier family 25, member 53
SLC26A2	0.593	5.36E-06	1.09E-04	solute carrier family 26 (anion exchanger), member 2
SLC27A3	0.780	6.11E-03	3.91E-02	solute carrier family 27 (fatty acid transporter), member 3
SLC30A6	0.979	3.69E-14	3.68E-12	solute carrier family 30 (zinc transporter), member 6
SLC31A1	1.405	8.81E-32	7.91E-29	solute carrier family 31 (copper transporter), member 1
SLC35A1	1.374	1.02E-05	1.86E-04	solute carrier family 35 (CMP-sialic acid transporter), member A1
SLC35D2	0.735	1.20E-05	2.15E-04	solute carrier family 35 (UDP-GlcNAc/UDP-glucose transporter), member D2
SLC36A1	0.724	1.22E-05	2.18E-04	solute carrier family 36 (proton/amino acid symporter), member 1
SLC37A4	0.442	8.72E-04	8.17E-03	solute carrier family 37 (glucose-6-phosphate transporter), member 4
SLC39A14	0.588	5.55E-07	1.48E-05	solute carrier family 39 (zinc transporter), member 14
SLC41A1	0.749	3.34E-10	1.81E-08	solute carrier family 41 (magnesium transporter), member 1
SLC44A3	0.566	5.02E-03	3.37E-02	solute carrier family 44, member 3
SLC45A4	1.101	2.33E-04	2.74E-03	solute carrier family 45, member 4
SLC46A1	0.571	5.79E-03	3.75E-02	solute carrier family 46 (folate transporter), member 1
SLC46A3	0.578	8.66E-04	8.12E-03	solute carrier family 46, member 3
SLC6A16	1.702	6.30E-04	6.26E-03	solute carrier family 6, member 16
SLC7A7	2.178	2.94E-03	2.19E-02	solute carrier family 7 (amino acid transporter light chain, y+L system), member 7
SLC9A3R1	0.353	5.15E-03	3.43E-02	solute carrier family 9, subfamily A (NHE3, cation proton antiporter 3), member 3 regulator 1
SLC9A8	0.578	1.30E-03	1.14E-02	solute carrier family 9, subfamily A (NHE8, cation proton antiporter 8), member 8
SLC9B2	0.439	7.42E-03	4.53E-02	solute carrier family 9, subfamily B (NHA2, cation proton antiporter 2), member 2
SLCO1B3	0.698	2.99E-03	2.22E-02	solute carrier organic anion transporter family, member 1B3
SLCO2A1	0.662	3.31E-05	5.19E-04	solute carrier organic anion transporter family, member 2A1
SLCO4A1	0.765	1.38E-08	5.16E-07	solute carrier organic anion transporter family, member 4A1
SLTM	0.409	7.94E-04	7.56E-03	SAFB-like, transcription modulator
SMEK1	0.488	8.29E-05	1.12E-03	SMEK homolog 1, suppressor of mek1 (Dictyostelium)
SMIM24	2.750	4.47E-04	4.75E-03	small integral membrane protein 24
SMPDL3B	0.525	1.04E-03	9.49E-03	sphingomyelin phosphodiesterase, acid-like 3B
SMUG1	0.622	2.21E-05	3.68E-04	single-strand-selective monofunctional uracil-DNA glycosylase 1
SMURF2	0.505	3.69E-04	4.04E-03	SMAD specific E3 ubiquitin protein ligase 2
SNAPC1	0.455	5.60E-04	5.72E-03	small nuclear RNA activating complex, polypeptide 1, 43kDa
SNN	0.922	1.13E-05	2.03E-04	stannin
SNRNP25	0.490	3.99E-04	4.33E-03	small nuclear ribonucleoprotein 25kDa (U11/U12)
SNRPA1	0.408	1.80E-03	1.49E-02	small nuclear ribonucleoprotein polypeptide A'
SNRPC	1.818	1.31E-33	1.36E-30	small nuclear ribonucleoprotein polypeptide C
SNTB2	0.441	4.67E-04	4.94E-03	syntrophin, beta 2 (dystrophin-associated protein A1, 59kDa, basic component 2)
SNX29	0.751	5.01E-05	7.31E-04	sorting nexin 29
SOD2	0.399	1.74E-03	1.45E-02	superoxide dismutase 2, mitochondrial
SORD	0.400	7.18E-04	6.94E-03	sorbitol dehydrogenase
SORT1	0.359	6.82E-03	4.25E-02	sortilin 1
SOWAHC	0.638	3.73E-05	5.71E-04	sosondowah ankyrin repeat domain family member C
SPAG1	0.713	2.32E-06	5.26E-05	sperm associated antigen 1
SPAG4	0.859	2.91E-04	3.31E-03	sperm associated antigen 4
SPATA5L1	0.413	6.27E-03	3.98E-02	spermatogenesis associated 5-like 1
SPDEF	2.631	2.76E-03	2.09E-02	SAM pointed domain containing ETS transcription factor
SPECC1L	0.605	6.56E-06	1.28E-04	sperm antigen with calponin homology and coiled-coil domains 1-like
SPG20	0.563	5.36E-05	7.70E-04	spastic paraplegia 20 (Troyer syndrome)
SPINT1	1.626	2.39E-15	2.71E-13	serine peptidase inhibitor, Kunitz type 1
SPINT2	0.399	5.47E-04	5.61E-03	serine peptidase inhibitor, Kunitz type, 2
SPNS2	1.357	2.02E-03	1.63E-02	spinster homolog 2 (Drosophila)
SPOPL	2.211	1.48E-35	2.21E-32	speckle-type POZ protein-like
SPPL2A	0.470	1.27E-03	1.12E-02	signal peptide peptidase like 2A
SPRY1	1.526	3.72E-12	2.64E-10	sprouty homolog 1, antagonist of FGF signaling (Drosophila)
SPTSSA	0.414	6.61E-04	6.50E-03	serine palmitoyltransferase, small subunit A
SREK1IP1	0.652	3.54E-06	7.62E-05	SREK1-interacting protein 1
SRGAP2B	0.572	5.96E-03	3.83E-02	SLIT-ROBO Rho GTPase activating protein 2B
SRI	0.513	1.14E-04	1.49E-03	sorcin
SRP72	0.391	6.55E-04	6.45E-03	signal recognition particle 72kDa
SRPR	0.575	3.92E-06	8.33E-05	signal recognition particle receptor (docking protein)
SRR	0.781	2.23E-03	1.76E-02	serine racemase
SRSF6	0.364	3.48E-03	2.51E-02	serine/arginine-rich splicing factor 6
SSH1	1.483	2.91E-30	2.06E-27	slingshot protein phosphatase 1
ST14	1.345	1.08E-09	5.21E-08	suppression of tumorigenicity 14 (colon carcinoma)
ST3GAL1	0.554	6.37E-03	4.03E-02	ST3 beta-galactoside alpha-2,3-sialyltransferase 1
ST3GAL5	0.657	9.78E-04	9.04E-03	ST3 beta-galactoside alpha-2,3-sialyltransferase 5
STAG2	0.517	6.21E-05	8.83E-04	stromal antigen 2
STAG3L4	0.554	1.07E-03	9.73E-03	stromal antigen 3-like 4 (pseudogene)
STAM2	0.396	2.01E-03	1.63E-02	signal transducing adaptor molecule (SH3 domain and ITAM motif) 2
STAT3	0.838	1.45E-12	1.09E-10	signal transducer and activator of transcription 3 (acute-phase response factor)
STAT6	0.628	1.37E-06	3.37E-05	signal transducer and activator of transcription 6, interleukin-4 induced
STC1	2.181	6.24E-37	1.05E-33	stanniocalcin 1
STC2	0.413	1.35E-03	1.18E-02	stanniocalcin 2
STIL	0.402	1.41E-03	1.22E-02	SCL/TAL1 interrupting locus
STIM2	0.460	5.99E-04	6.02E-03	stromal interaction molecule 2
STK17A	0.415	2.11E-03	1.68E-02	serine/threonine kinase 17a
STK40	1.270	1.11E-09	5.30E-08	serine/threonine kinase 40
STMN3	1.388	3.76E-07	1.05E-05	stathmin-like 3
STON1	1.474	5.80E-03	3.75E-02	stonin 1
STOX2	1.162	2.35E-04	2.76E-03	storkhead box 2
STRN	0.453	5.88E-04	5.94E-03	striatin, calmodulin binding protein
STX3	0.804	2.00E-07	5.92E-06	syntaxin 3
SUV39H2	0.538	1.41E-04	1.79E-03	suppressor of variegation 3-9 homolog 2 (Drosophila)
SWAP70	0.905	4.12E-13	3.45E-11	SWAP switching B-cell complex 70kDa subunit
SWI5	0.624	5.25E-04	5.42E-03	SWI5 recombination repair homolog (yeast)
SYNJ2	0.363	4.91E-03	3.30E-02	synaptojanin 2
SYNJ2BP	1.139	1.16E-16	1.60E-14	synaptojanin 2 binding protein
SYNM	0.595	8.49E-05	1.15E-03	synemin, intermediate filament protein
SYPL1	1.015	3.33E-15	3.68E-13	synaptophysin-like 1
SYT7	0.858	1.63E-04	2.01E-03	synaptotagmin VII
SYTL2	1.253	1.67E-09	7.71E-08	synaptotagmin-like 2
TAF11	1.834	1.34E-23	4.50E-21	TAF11 RNA polymerase II, TATA box binding protein (TBP)-associated factor, 28kDa
TBC1D12	0.741	5.06E-06	1.04E-04	TBC1 domain family, member 12
TBC1D13	0.517	5.11E-04	5.32E-03	TBC1 domain family, member 13
TBC1D24	0.508	1.30E-03	1.14E-02	TBC1 domain family, member 24
TBC1D9	0.540	2.65E-03	2.02E-02	TBC1 domain family, member 9 (with GRAM domain)
TBC1D9B	0.528	1.97E-04	2.36E-03	TBC1 domain family, member 9B (with GRAM domain)
TBK1	0.566	3.35E-05	5.23E-04	TANK-binding kinase 1
TBRG1	0.352	7.93E-03	4.76E-02	transforming growth factor beta regulator 1
TC2N	1.511	3.09E-12	2.21E-10	tandem C2 domains, nuclear
TCF7	0.834	4.83E-05	7.09E-04	transcription factor 7 (T-cell specific, HMG-box)
TCOF1	0.414	1.69E-03	1.42E-02	Treacher Collins-Franceschetti syndrome 1
TDP2	0.354	5.36E-03	3.53E-02	tyrosyl-DNA phosphodiesterase 2
TFCP2L1	1.250	9.61E-09	3.75E-07	transcription factor CP2-like 1
TGFA	0.720	5.74E-08	1.87E-06	transforming growth factor, alpha
THAP6	1.040	1.52E-10	8.65E-09	THAP domain containing 6
THNSL1	0.708	1.93E-03	1.58E-02	threonine synthase-like 1 (S. cerevisiae)
THSD4	0.567	4.25E-05	6.38E-04	thrombospondin, type I, domain containing 4
THUMPD1	0.544	1.01E-04	1.33E-03	THUMP domain containing 1
TIA1	0.500	1.93E-04	2.33E-03	TIA1 cytotoxic granule-associated RNA binding protein
TICAM1	0.629	1.10E-05	1.99E-04	toll-like receptor adaptor molecule 1
TIPARP	0.737	5.94E-09	2.42E-07	TCDD-inducible poly(ADP-ribose) polymerase
TJP1	1.062	1.49E-18	2.78E-16	tight junction protein 1
TLK1	0.818	5.90E-11	3.59E-09	tousled-like kinase 1
TMA16	0.641	4.76E-04	5.00E-03	translation machinery associated 16 homolog (S. cerevisiae)
TMBIM1	0.396	3.34E-03	2.43E-02	transmembrane BAX inhibitor motif containing 1
TMCC3	0.535	2.36E-03	1.84E-02	transmembrane and coiled-coil domain family 3
TMED7	0.378	2.79E-03	2.10E-02	transmembrane emp24 protein transport domain containing 7
TMEM131	0.337	3.25E-03	2.38E-02	transmembrane protein 131
TMEM144	0.581	3.33E-03	2.43E-02	transmembrane protein 144
TMEM159	0.580	5.48E-03	3.59E-02	transmembrane protein 159
TMEM18	0.443	1.34E-03	1.17E-02	transmembrane protein 18
TMEM181	0.835	8.67E-08	2.74E-06	transmembrane protein 181
TMEM198B	0.884	1.47E-07	4.43E-06	transmembrane protein 198B, pseudogene
TMEM2	1.764	3.34E-45	1.12E-41	transmembrane protein 2
TMEM229B	1.252	4.17E-04	4.49E-03	transmembrane protein 229B
TMEM231	1.531	4.09E-04	4.42E-03	transmembrane protein 231
TMEM248	1.179	6.81E-18	1.16E-15	transmembrane protein 248
TMEM30B	1.523	1.02E-12	7.98E-11	transmembrane protein 30B
TMEM41A	0.571	5.52E-06	1.11E-04	transmembrane protein 41A
TMEM61	1.758	9.59E-06	1.77E-04	transmembrane protein 61
TMEM62	0.498	3.66E-03	2.61E-02	transmembrane protein 62
TMEM68	0.490	9.35E-04	8.68E-03	transmembrane protein 68
TMEM87B	0.473	1.48E-03	1.27E-02	transmembrane protein 87B
TMEM97	0.455	4.52E-04	4.78E-03	transmembrane protein 97
TMTC2	0.597	8.01E-03	4.80E-02	transmembrane and tetratricopeptide repeat containing 2
TMTC3	0.457	2.90E-04	3.30E-03	transmembrane and tetratricopeptide repeat containing 3
TNC	0.473	2.63E-04	3.04E-03	tenascin C
TNFAIP8	0.986	7.90E-06	1.50E-04	tumor necrosis factor, alpha-induced protein 8
TNFRSF11A	0.732	1.65E-03	1.39E-02	tumor necrosis factor receptor superfamily, member 11a, NFKB activator
TNFRSF12A	0.413	2.65E-03	2.02E-02	tumor necrosis factor receptor superfamily, member 12A
TNFRSF19	1.848	3.76E-03	2.67E-02	tumor necrosis factor receptor superfamily, member 19
TNFSF13B	3.035	4.15E-04	4.48E-03	tumor necrosis factor (ligand) superfamily, member 13b
TNRC6C	0.902	8.69E-08	2.74E-06	trinucleotide repeat containing 6C
TNS4	1.699	1.62E-04	2.00E-03	tensin 4
TOPORS	0.559	3.80E-05	5.80E-04	topoisomerase I binding, arginine/serine-rich, E3 ubiquitin protein ligase
TOR1AIP1	0.503	2.87E-05	4.64E-04	torsin A interacting protein 1
TOR1B	0.367	4.66E-03	3.16E-02	torsin family 1, member B (torsin B)
TP53I11	0.670	2.26E-07	6.57E-06	tumor protein p53 inducible protein 11
TPBG	0.532	5.00E-05	7.29E-04	trophoblast glycoprotein
TPI1	0.418	2.92E-04	3.31E-03	triosephosphate isomerase 1
TPM3	0.421	2.82E-04	3.23E-03	tropomyosin 3
TRA2A	0.774	3.31E-08	1.15E-06	transformer 2 alpha homolog (Drosophila)
TRAF3	0.508	4.76E-05	7.03E-04	TNF receptor-associated factor 3
TRAF5	0.666	7.28E-05	1.01E-03	TNF receptor-associated factor 5
TRDMT1	0.527	5.59E-03	3.65E-02	tRNA aspartic acid methyltransferase 1
TRIB2	1.638	1.14E-03	1.02E-02	tribbles pseudokinase 2
TRIM2	2.364	4.71E-05	6.98E-04	tripartite motif containing 2
TRIM39	0.645	4.96E-04	5.19E-03	tripartite motif containing 39
TRIM45	0.669	4.06E-03	2.83E-02	tripartite motif containing 45
TRIQK	0.866	5.95E-08	1.93E-06	triple QxxK/R motif containing
TRMU	0.809	2.90E-04	3.31E-03	tRNA 5-methylaminomethyl-2-thiouridylate methyltransferase
TRPM2	0.800	8.14E-04	7.72E-03	transient receptor potential cation channel, subfamily M, member 2
TRPM7	0.770	8.95E-08	2.80E-06	transient receptor potential cation channel, subfamily M, member 7
TSC22D2	0.557	3.26E-05	5.14E-04	TSC22 domain family, member 2
TTC27	0.587	1.07E-05	1.94E-04	tetratricopeptide repeat domain 27
TTC39A	0.944	2.35E-05	3.89E-04	tetratricopeptide repeat domain 39A
TTLL6	5.390	3.52E-03	2.53E-02	tubulin tyrosine ligase-like family, member 6
TUBB3	0.881	1.37E-09	6.47E-08	tubulin, beta 3 class III
TUBB4A	0.431	1.24E-03	1.10E-02	tubulin, beta 4A class IVa
TUBB4B	0.521	5.34E-06	1.09E-04	tubulin, beta 4B class IVb
TUBBP5	0.699	1.86E-03	1.53E-02	tubulin, beta pseudogene 5
TUBGCP3	0.503	5.67E-04	5.77E-03	tubulin, gamma complex associated protein 3
TUBGCP5	0.435	1.56E-03	1.32E-02	tubulin, gamma complex associated protein 5
TWF1	0.315	7.28E-03	4.45E-02	twinfilin actin-binding protein 1
TXLNG	0.678	6.56E-07	1.71E-05	taxilin gamma
TXNDC17	0.405	6.92E-04	6.75E-03	thioredoxin domain containing 17
TXNIP	0.774	2.75E-04	3.16E-03	thioredoxin interacting protein
UBA6	0.569	9.15E-06	1.72E-04	ubiquitin-like modifier activating enzyme 6
UBAC2	0.478	2.15E-03	1.71E-02	UBA domain containing 2
UBASH3B	0.425	4.27E-04	4.59E-03	ubiquitin associated and SH3 domain containing B
UBE2D1	0.785	7.06E-06	1.37E-04	ubiquitin-conjugating enzyme E2D 1
UBE2E1	0.388	5.26E-03	3.48E-02	ubiquitin-conjugating enzyme E2E 1
UBE2E3	1.032	1.36E-12	1.04E-10	ubiquitin-conjugating enzyme E2E 3
UBE2N	0.505	3.49E-04	3.86E-03	ubiquitin-conjugating enzyme E2N
UBE2O	1.444	2.93E-26	1.32E-23	ubiquitin-conjugating enzyme E2O
UBE2V1	2.108	2.25E-05	3.73E-04	ubiquitin-conjugating enzyme E2 variant 1
UBE2W	0.497	4.59E-04	4.85E-03	ubiquitin-conjugating enzyme E2W (putative)
UBLCP1	1.004	1.18E-12	9.16E-11	ubiquitin-like domain containing CTD phosphatase 1
UCHL5	0.555	1.05E-05	1.92E-04	ubiquitin carboxyl-terminal hydrolase L5
UFC1	0.675	3.54E-08	1.22E-06	ubiquitin-fold modifier conjugating enzyme 1
UGCG	0.339	6.98E-03	4.32E-02	UDP-glucose ceramide glucosyltransferase
UHMK1	0.474	4.40E-05	6.57E-04	U2AF homology motif (UHM) kinase 1
ULK1	0.896	8.55E-06	1.62E-04	unc-51 like autophagy activating kinase 1
UMPS	0.588	8.23E-05	1.12E-03	uridine monophosphate synthetase
UPK1A	0.802	2.78E-03	2.10E-02	uroplakin 1A
URI1	0.497	1.04E-04	1.37E-03	URI1, prefoldin-like chaperone
USP10	0.332	5.92E-03	3.81E-02	ubiquitin specific peptidase 10
USP15	0.383	3.38E-03	2.45E-02	ubiquitin specific peptidase 15
USP25	0.464	6.14E-05	8.75E-04	ubiquitin specific peptidase 25
USP44	0.630	1.86E-04	2.26E-03	ubiquitin specific peptidase 44
USP53	0.522	1.56E-03	1.32E-02	ubiquitin specific peptidase 53
VARS2	0.502	4.97E-03	3.34E-02	valyl-tRNA synthetase 2, mitochondrial
VASH1	0.498	6.76E-03	4.22E-02	vasohibin 1
VBP1	0.540	6.81E-05	9.54E-04	von Hippel-Lindau binding protein 1
VDR	0.474	4.66E-03	3.16E-02	vitamin D (1,25- dihydroxyvitamin D3) receptor
VEGFA	0.428	3.67E-04	4.03E-03	vascular endothelial growth factor A
VEPH1	0.956	2.04E-03	1.64E-02	ventricular zone expressed PH domain-containing 1
VHL	0.588	2.68E-03	2.04E-02	von Hippel-Lindau tumor suppressor, E3 ubiquitin protein ligase
VKORC1L1	0.470	6.07E-04	6.09E-03	vitamin K epoxide reductase complex, subunit 1-like 1
VLDLR	0.635	1.67E-06	3.96E-05	very low density lipoprotein receptor
VPS37B	0.699	1.27E-04	1.64E-03	vacuolar protein sorting 37 homolog B (S. cerevisiae)
VWA1	1.130	6.71E-07	1.75E-05	von Willebrand factor A domain containing 1
WAC	0.538	8.49E-06	1.61E-04	WW domain containing adaptor with coiled-coil
WASF2	0.446	9.78E-05	1.30E-03	WAS protein family, member 2
WASF3	2.020	5.48E-28	2.84E-25	WAS protein family, member 3
WASL	0.345	5.71E-03	3.70E-02	Wiskott-Aldrich syndrome-like
WBP11	0.393	9.85E-04	9.08E-03	WW domain binding protein 11
WBP1L	0.913	3.79E-11	2.38E-09	WW domain binding protein 1-like
WDR82	0.408	1.13E-03	1.01E-02	WD repeat domain 82
WFDC2	0.682	1.46E-03	1.26E-02	WAP four-disulfide core domain 2
WHAMMP3	0.637	2.61E-03	2.00E-02	WAS protein homolog associated with actin, golgi membranes and microtubules pseudogene 3
WIPF2	0.555	1.32E-05	2.35E-04	WAS/WASL interacting protein family, member 2
WIPF3	0.533	6.07E-03	3.89E-02	WAS/WASL interacting protein family, member 3
WIPI2	0.677	1.86E-07	5.55E-06	WD repeat domain, phosphoinositide interacting 2
WNT2B	1.111	2.08E-05	3.50E-04	wingless-type MMTV integration site family, member 2B
WSB1	1.040	5.58E-13	4.55E-11	WD repeat and SOCS box containing 1
WWP1	0.652	7.12E-07	1.84E-05	WW domain containing E3 ubiquitin protein ligase 1
XPNPEP3	0.469	1.22E-03	1.08E-02	X-prolyl aminopeptidase (aminopeptidase P) 3, putative
XPO6	0.396	1.36E-03	1.19E-02	exportin 6
XRCC4	0.753	6.73E-04	6.61E-03	X-ray repair complementing defective repair in Chinese hamster cells 4
XYLT2	0.491	1.97E-03	1.60E-02	xylosyltransferase II
YIPF1	0.740	4.88E-06	1.01E-04	Yip1 domain family, member 1
YKT6	0.459	3.60E-04	3.96E-03	YKT6 v-SNARE homolog (S. cerevisiae)
YOD1	0.760	2.36E-06	5.33E-05	YOD1 deubiquitinase
YWHAE	0.523	6.17E-06	1.21E-04	tyrosine 3-monooxygenase/tryptophan 5-monooxygenase activation protein, epsilon
YWHAG	0.538	2.82E-06	6.27E-05	tyrosine 3-monooxygenase/tryptophan 5-monooxygenase activation protein, gamma
YWHAH	0.507	3.33E-05	5.20E-04	tyrosine 3-monooxygenase/tryptophan 5-monooxygenase activation protein, eta
ZBTB10	1.026	5.38E-14	5.25E-12	zinc finger and BTB domain containing 10
ZBTB18	0.492	8.06E-03	4.81E-02	zinc finger and BTB domain containing 18
ZBTB25	0.452	5.92E-03	3.81E-02	zinc finger and BTB domain containing 25
ZBTB4	0.758	7.67E-10	3.81E-08	zinc finger and BTB domain containing 4
ZBTB7A	0.427	9.15E-04	8.52E-03	zinc finger and BTB domain containing 7A
ZBTB7B	0.627	3.09E-05	4.93E-04	zinc finger and BTB domain containing 7B
ZBTB8OS	0.478	3.93E-03	2.76E-02	zinc finger and BTB domain containing 8 opposite strand
ZBTB9	0.913	1.85E-06	4.34E-05	zinc finger and BTB domain containing 9
ZC3H13	0.417	4.74E-04	4.99E-03	zinc finger CCCH-type containing 13
ZC3H15	0.386	5.97E-03	3.83E-02	zinc finger CCCH-type containing 15
ZC3H6	0.765	1.58E-05	2.75E-04	zinc finger CCCH-type containing 6
ZC3HAV1L	0.825	7.08E-06	1.37E-04	zinc finger CCCH-type, antiviral 1-like
ZCCHC2	0.674	1.61E-05	2.80E-04	zinc finger, CCHC domain containing 2
ZDHHC12	0.731	8.96E-09	3.53E-07	zinc finger, DHHC-type containing 12
ZDHHC13	0.656	3.04E-04	3.44E-03	zinc finger, DHHC-type containing 13
ZDHHC6	0.723	8.28E-08	2.63E-06	zinc finger, DHHC-type containing 6
ZDHHC9	0.354	6.21E-03	3.95E-02	zinc finger, DHHC-type containing 9
ZFHX3	0.561	3.16E-06	6.94E-05	zinc finger homeobox 3
ZFP36	0.559	2.85E-04	3.26E-03	ZFP36 ring finger protein
ZFY	0.394	8.08E-03	4.82E-02	zinc finger protein, Y-linked
ZFYVE20	1.541	2.31E-24	8.64E-22	zinc finger, FYVE domain containing 20
ZFYVE21	0.581	3.71E-04	4.06E-03	zinc finger, FYVE domain containing 21
ZIC1	0.642	3.69E-03	2.62E-02	Zic family member 1
ZKSCAN1	0.602	1.23E-05	2.20E-04	zinc finger with KRAB and SCAN domains 1
ZNF107	0.587	1.73E-04	2.11E-03	zinc finger protein 107
ZNF146	0.714	6.22E-09	2.52E-07	zinc finger protein 146
ZNF319	1.268	6.72E-04	6.61E-03	zinc finger protein 319
ZNF331	0.501	1.80E-03	1.49E-02	zinc finger protein 331
ZNF367	0.908	3.05E-08	1.07E-06	zinc finger protein 367
ZNF395	0.573	2.67E-05	4.35E-04	zinc finger protein 395
ZNF460	0.678	1.45E-05	2.56E-04	zinc finger protein 460
ZNF467	0.863	1.24E-03	1.10E-02	zinc finger protein 467
ZNF483	1.267	4.74E-10	2.45E-08	zinc finger protein 483
ZNF507	0.439	6.22E-04	6.20E-03	zinc finger protein 507
ZNF516	0.656	7.00E-05	9.76E-04	zinc finger protein 516
ZNF710	0.628	4.01E-04	4.35E-03	zinc finger protein 710
ZNF770	0.467	1.86E-04	2.25E-03	zinc finger protein 770
ZNF800	0.418	6.19E-03	3.95E-02	zinc finger protein 800
ZNF81	1.190	1.58E-06	3.79E-05	zinc finger protein 81
ZNRF2	0.441	6.34E-03	4.02E-02	zinc and ring finger 2
ZSCAN12P1	0.909	2.65E-03	2.02E-02	zinc finger and SCAN domain containing 12 pseudogene 1
ZSWIM5	1.125	7.75E-07	1.98E-05	zinc finger, SWIM-type containing 5
ZSWIM6	0.370	2.60E-03	2.00E-02	zinc finger, SWIM-type containing 6
ZSWIM8	0.474	7.63E-03	4.62E-02	zinc finger, SWIM-type containing 8
