# Supplementary material for: MicroRNA-141 suppresses prostate cancer stem cells and metastasis by targeting a cohort of pro-metastasis genes
Source: Nat Commun. 2017 Jan 23;8:14270. doi: 10.1038/ncomms14270 (PMC5264244; doi:10.1038/ncomms14270)
Supplement: Supplementary Data 2 — Putative direct targets of miR-141 revealed by merging Du145 RNA-seq data with miR-200a Ago-HITS-CLIP data. [file ncomms14270-s3.xlsx]

## Sheet: Table S4 (miR-200aCLIPseq_merge
Supplementary Data 2. Putative direct targets of miR-141 revealed by merging Du145 RNA-seq data with miR-200a Ago-HITS-CLIP data.
Differentially expressed genes (DEGs, both upregulated and downregulated) in Du145 cells over-expressing miR-141 at FDR<0.05 were used to merge with the miR-200a Ago-HITS-CLIP data (Bracken CP et al., EMBO J. 2014). In total, 532 genes were identified as putative direct targets of miR-141 with 263 downregulated and 269 upregulated. Genes were sorted based on the log2 values of the expression in D…
Gene	Full Name	Log2 Ratio
KCTD20	potassium channel tetramerization domain containing 20	-2.31
SERPINE1	serpin peptidase inhibitor, clade E (nexin, plasminogen activator inhibitor type 1), member 1	-2.158
ACOT7	acyl-CoA thioesterase 7	-1.975
PDHA1	pyruvate dehydrogenase (lipoamide) alpha 1	-1.62
EPN1	epsin 1	-1.4
RMND5A	required for meiotic nuclear division 5 homolog A (S. cerevisiae)	-1.368
SRM	spermidine synthase	-1.288
THBS1	thrombospondin 1	-1.271
SNRPB2	small nuclear ribonucleoprotein polypeptide B	-1.256
TMED9	transmembrane emp24 protein transport domain containing 9	-1.216
CBX5	chromobox homolog 5	-1.201
UCP2	uncoupling protein 2 (mitochondrial, proton carrier)	-1.194
MYH10	myosin, heavy chain 10, non-muscle	-1.149
TNS3	tensin 3	-1.147
DR1	down-regulator of transcription 1, TBP-binding (negative cofactor 2)	-1.135
STMN1	stathmin 1	-1.122
EMP1	epithelial membrane protein 1	-1.117
DMWD	dystrophia myotonica, WD repeat containing	-1.081
RAP2C	RAP2C, member of RAS oncogene family	-1.076
ANP32E	acidic (leucine-rich) nuclear phosphoprotein 32 family, member E	-1.072
DCTN3	dynactin 3 (p22)	-1.066
TGFB2	transforming growth factor, beta 2	-1.059
GIGYF1	GRB10 interacting GYF protein 1	-1.043
PRKACB	protein kinase, cAMP-dependent, catalytic, beta	-1.042
RHEB	Ras homolog enriched in brain	-1.039
MAP2K4	mitogen-activated protein kinase kinase 4	-1.026
SPRYD4	SPRY domain containing 4	-1.008
ARPC5	actin related protein 2/3 complex, subunit 5, 16kDa	-1.002
PLEKHA8	pleckstrin homology domain containing, family A (phosphoinositide binding specific) member 8	-0.985
EPHA2	EPH receptor A2	-0.983
CARM1	coactivator-associated arginine methyltransferase 1	-0.974
MBTPS2	membrane-bound transcription factor peptidase, site 2	-0.964
IPO5	importin 5	-0.95
SDC4	syndecan 4	-0.949
RNF38	ring finger protein 38	-0.947
FAM160B1	family with sequence similarity 160, member B1	-0.943
HIP1R	huntingtin interacting protein 1 related	-0.903
TXNRD1	thioredoxin reductase 1	-0.898
PACS1	phosphofurin acidic cluster sorting protein 1	-0.889
DCAF15	DDB1 and CUL4 associated factor 15	-0.888
PPFIBP1	PTPRF interacting protein, binding protein 1 (liprin beta 1)	-0.888
MIR100HG	mir-100-let-7a-2 cluster host gene (non-protein coding)	-0.883
H1F0	H1 histone family, member 0	-0.879
MIB1	mindbomb E3 ubiquitin protein ligase 1	-0.871
MYBL1	v-myb avian myeloblastosis viral oncogene homolog-like 1	-0.858
SPDL1	spindle apparatus coiled-coil protein 1	-0.843
CDC42EP3	CDC42 effector protein (Rho GTPase binding) 3	-0.842
CDK6	cyclin-dependent kinase 6	-0.837
LOC102724428/SIK1	salt-inducible kinase 1	-0.836
SEH1L	SEH1-like (S. cerevisiae)	-0.819
LBR	lamin B receptor	-0.813
TRAM2	translocation associated membrane protein 2	-0.813
CCNG1	cyclin G1	-0.812
NAP1L1	nucleosome assembly protein 1-like 1	-0.81
PPT1	palmitoyl-protein thioesterase 1	-0.808
PTPRG	protein tyrosine phosphatase, receptor type, G	-0.806
CMPK1	cytidine monophosphate (UMP-CMP) kinase 1, cytosolic	-0.798
CSF1	colony stimulating factor 1 (macrophage)	-0.797
RNF149	ring finger protein 149	-0.784
LANCL1	LanC lantibiotic synthetase component C-like 1 (bacterial)	-0.783
ATF5	activating transcription factor 5	-0.781
GNPDA1	glucosamine-6-phosphate deaminase 1	-0.778
SMARCD1	SWI/SNF related, matrix associated, actin dependent regulator of chromatin, subfamily d, member 1	-0.771
PRSS23	protease, serine, 23	-0.762
WDR77	WD repeat domain 77	-0.759
BICD2	bicaudal D homolog 2 (Drosophila)	-0.758
NELFCD	negative elongation factor complex member C/D	-0.758
SLC25A3	solute carrier family 25 (mitochondrial carrier; phosphate carrier), member 3	-0.756
RPH3AL	rabphilin 3A-like (without C2 domains)	-0.75
ZNF805	zinc finger protein 805	-0.75
PHF13	PHD finger protein 13	-0.749
CTDSP2	CTD (carboxy-terminal domain, RNA polymerase II, polypeptide A) small phosphatase 2	-0.746
ZNF518B	zinc finger protein 518B	-0.745
TRIP6	thyroid hormone receptor interactor 6	-0.738
BLCAP	bladder cancer associated protein	-0.736
CCNE1	cyclin E1	-0.729
AXL	AXL receptor tyrosine kinase	-0.722
IREB2	iron-responsive element binding protein 2	-0.718
PCNXL4	pecanex-like 4 (Drosophila)	-0.717
TADA1	transcriptional adaptor 1	-0.712
DKK1	dickkopf WNT signaling pathway inhibitor 1	-0.71
MCM3	minichromosome maintenance complex component 3	-0.71
DDOST	dolichyl-diphosphooligosaccharide--protein glycosyltransferase subunit (non-catalytic)	-0.697
PAFAH1B2	platelet-activating factor acetylhydrolase 1b, catalytic subunit 2 (30kDa)	-0.687
CLDND1	claudin domain containing 1	-0.684
C4orf46	chromosome 4 open reading frame 46	-0.677
COPS7A	COP9 signalosome subunit 7A	-0.673
RANBP6	RAN binding protein 6	-0.672
PRR11	proline rich 11	-0.667
LAMP1	lysosomal-associated membrane protein 1	-0.659
PGD	phosphogluconate dehydrogenase	-0.657
COL12A1	collagen, type XII, alpha 1	-0.656
MORF4L1	mortality factor 4 like 1	-0.656
SNAPIN	SNAP-associated protein	-0.65
ARHGAP23	Rho GTPase activating protein 23	-0.648
CYR61	cysteine-rich, angiogenic inducer, 61	-0.648
MTF2	metal response element binding transcription factor 2	-0.648
SGK1	serum/glucocorticoid regulated kinase 1	-0.647
OGFRL1	opioid growth factor receptor-like 1	-0.645
SLC16A3	solute carrier family 16 (monocarboxylate transporter), member 3	-0.644
TMEM209	transmembrane protein 209	-0.642
RTN4	reticulon 4	-0.639
CBX6	chromobox homolog 6	-0.638
LINC00116	long intergenic non-protein coding RNA 116	-0.633
NLN	neurolysin (metallopeptidase M3 family)	-0.628
ZBTB34	zinc finger and BTB domain containing 34	-0.624
CELF1	CUGBP, Elav-like family member 1	-0.619
CRIM1	cysteine rich transmembrane BMP regulator 1 (chordin-like)	-0.611
STX2	syntaxin 2	-0.607
PEA15	phosphoprotein enriched in astrocytes 15	-0.605
RAB5A	RAB5A, member RAS oncogene family	-0.601
DCP2	decapping mRNA 2	-0.6
ESYT2	extended synaptotagmin-like protein 2	-0.596
ABL2	ABL proto-oncogene 2, non-receptor tyrosine kinase	-0.595
C9orf3	chromosome 9 open reading frame 3	-0.591
DNAJC13	DnaJ (Hsp40) homolog, subfamily C, member 13	-0.591
KCTD2	potassium channel tetramerization domain containing 2	-0.583
PDLIM1	PDZ and LIM domain 1	-0.576
ZFR	zinc finger RNA binding protein	-0.572
KIF2C	kinesin family member 2C	-0.569
TBP	TATA box binding protein	-0.568
CAV1	caveolin 1, caveolae protein, 22kDa	-0.567
CDC25B	cell division cycle 25B	-0.563
ETS1	v-ets avian erythroblastosis virus E26 oncogene homolog 1	-0.562
FUS	FUS RNA binding protein	-0.561
SLC20A1	solute carrier family 20 (phosphate transporter), member 1	-0.56
NUPL1	nucleoporin like 1	-0.559
SQSTM1	sequestosome 1	-0.559
HIPK1	homeodomain interacting protein kinase 1	-0.558
BRD4	bromodomain containing 4	-0.554
IARS	isoleucyl-tRNA synthetase	-0.554
SAR1A	secretion associated, Ras related GTPase 1A	-0.551
ELK3	ELK3, ETS-domain protein (SRF accessory protein 2)	-0.548
FBXO7	F-box protein 7	-0.543
CDV3	CDV3 homolog (mouse)	-0.542
OXSR1	oxidative stress responsive 1	-0.537
DCUN1D4	DCN1, defective in cullin neddylation 1, domain containing 4	-0.534
SSFA2	sperm specific antigen 2	-0.532
TMEM43	transmembrane protein 43	-0.529
GRB2	growth factor receptor-bound protein 2	-0.525
CEP85	centrosomal protein 85kDa	-0.524
TRAM1	translocation associated membrane protein 1	-0.523
GIT2	G protein-coupled receptor kinase interacting ArfGAP 2	-0.522
FAT4	FAT atypical cadherin 4	-0.517
PPP1CC	protein phosphatase 1, catalytic subunit, gamma isozyme	-0.514
EPG5	ectopic P-granules autophagy protein 5 homolog (C. elegans)	-0.511
CDS2	CDP-diacylglycerol synthase (phosphatidate cytidylyltransferase) 2	-0.509
KLHL5	kelch-like family member 5	-0.507
SIK2	salt-inducible kinase 2	-0.507
NRP1	neuropilin 1	-0.506
PURA	purine-rich element binding protein A	-0.504
SEC23A	Sec23 homolog A (S. cerevisiae)	-0.504
SNRNP70	small nuclear ribonucleoprotein 70kDa (U1)	-0.502
RAB10	RAB10, member RAS oncogene family	-0.498
AHNAK	AHNAK nucleoprotein	-0.496
USP22	ubiquitin specific peptidase 22	-0.496
CHD9	chromodomain helicase DNA binding protein 9	-0.495
E2F4	E2F transcription factor 4, p107/p130-binding	-0.495
DAG1	dystroglycan 1 (dystrophin-associated glycoprotein 1)	-0.492
CCDC6	coiled-coil domain containing 6	-0.49
NEK6	NIMA-related kinase 6	-0.49
PHF19	PHD finger protein 19	-0.49
DHTKD1	dehydrogenase E1 and transketolase domain containing 1	-0.482
HIST1H2BD	histone cluster 1, H2bd	-0.479
LMNB1	lamin B1	-0.476
ARHGAP35	Rho GTPase activating protein 35	-0.475
CENPK	centromere protein K	-0.475
SUN1	Sad1 and UNC84 domain containing 1	-0.474
TUBB	tubulin, beta class I	-0.471
KRT7	keratin 7	-0.469
DLST	dihydrolipoamide S-succinyltransferase (E2 component of 2-oxo-glutarate complex)	-0.465
DPYSL2	dihydropyrimidinase-like 2	-0.463
GLI2	GLI family zinc finger 2	-0.463
NECAP2	NECAP endocytosis associated 2	-0.463
AREL1	apoptosis resistant E3 ubiquitin protein ligase 1	-0.46
SENP5	SUMO1/sentrin specific peptidase 5	-0.46
CDC20	cell division cycle 20	-0.459
G6PD	glucose-6-phosphate dehydrogenase	-0.458
ATXN1	ataxin 1	-0.455
MDFIC	MyoD family inhibitor domain containing	-0.455
POLDIP2	polymerase (DNA-directed), delta interacting protein 2	-0.455
HNRNPF	heterogeneous nuclear ribonucleoprotein F	-0.452
YAP1	Yes-associated protein 1	-0.449
CMTM4	CKLF-like MARVEL transmembrane domain containing 4	-0.441
CGGBP1	CGG triplet repeat binding protein 1	-0.438
CHEK1	checkpoint kinase 1	-0.437
TRUB1	TruB pseudouridine (psi) synthase family member 1	-0.434
PHLDB2	pleckstrin homology-like domain, family B, member 2	-0.431
WARS	tryptophanyl-tRNA synthetase	-0.431
LARS2	leucyl-tRNA synthetase 2, mitochondrial	-0.428
TMEM64	transmembrane protein 64	-0.427
FLOT1	flotillin 1	-0.426
KLC1	kinesin light chain 1	-0.424
CLASP2	cytoplasmic linker associated protein 2	-0.421
H1FX	H1 histone family, member X	-0.42
2015-03-07	membrane-associated ring finger (C3HC4) 7, E3 ubiquitin protein ligase	-0.42
KIAA1524	KIAA1524	-0.418
TMEM245	transmembrane protein 245	-0.418
CORO1C	coronin, actin binding protein, 1C	-0.417
RPL15	ribosomal protein L15	-0.414
TMEM41B	transmembrane protein 41B	-0.41
VAMP3	vesicle-associated membrane protein 3	-0.41
LGALS3	lectin, galactoside-binding, soluble, 3	-0.407
FAM91A1	family with sequence similarity 91, member A1	-0.406
KPNA6	karyopherin alpha 6 (importin alpha 7)	-0.404
RABGAP1	RAB GTPase activating protein 1	-0.403
H2AFZ	H2A histone family, member Z	-0.401
EPDR1	ependymin related 1	-0.397
TCERG1	transcription elongation regulator 1	-0.396
EIF4B	eukaryotic translation initiation factor 4B	-0.393
RNF11	ring finger protein 11	-0.388
AES	amino-terminal enhancer of split	-0.386
CDC42	cell division cycle 42	-0.385
RAD1	RAD1 checkpoint DNA exonuclease	-0.384
ACOX1	acyl-CoA oxidase 1, palmitoyl	-0.383
SEC61A1	Sec61 alpha 1 subunit (S. cerevisiae)	-0.383
TGIF1	TGFB-induced factor homeobox 1	-0.382
EFEMP1	EGF containing fibulin-like extracellular matrix protein 1	-0.38
SNHG1	small nucleolar RNA host gene 1 (non-protein coding)	-0.378
SAMD4A	sterile alpha motif domain containing 4A	-0.377
SLC25A36	solute carrier family 25 (pyrimidine nucleotide carrier ), member 36	-0.376
SPIRE1	spire-type actin nucleation factor 1	-0.374
GNL3L	guanine nucleotide binding protein-like 3 (nucleolar)-like	-0.369
CDK2AP1	cyclin-dependent kinase 2 associated protein 1	-0.366
PPP1R12A	protein phosphatase 1, regulatory subunit 12A	-0.366
PTPRM	protein tyrosine phosphatase, receptor type, M	-0.365
FAF1	Fas (TNFRSF6) associated factor 1	-0.363
PTRF	polymerase I and transcript release factor	-0.361
ASAP1	ArfGAP with SH3 domain, ankyrin repeat and PH domain 1	-0.359
G3BP1	GTPase activating protein (SH3 domain) binding protein 1	-0.359
PCM1	pericentriolar material 1	-0.354
YTHDF2	YTH domain family, member 2	-0.352
CCNB1	cyclin B1	-0.347
TUBB6	tubulin, beta 6 class V	-0.347
TCF12	transcription factor 12	-0.344
HIBADH	3-hydroxyisobutyrate dehydrogenase	-0.343
PDIA6	protein disulfide isomerase family A, member 6	-0.343
ANXA1	annexin A1	-0.342
IMPA2	inositol(myo)-1(or 4)-monophosphatase 2	-0.342
REXO2	RNA exonuclease 2	-0.341
SKA2	spindle and kinetochore associated complex subunit 2	-0.339
KIF23	kinesin family member 23	-0.335
PDXK	pyridoxal (pyridoxine, vitamin B6) kinase	-0.335
GNG12	guanine nucleotide binding protein (G protein), gamma 12	-0.334
MATR3	matrin 3	-0.334
CTNNAL1	catenin (cadherin-associated protein), alpha-like 1	-0.333
EDEM1	ER degradation enhancer, mannosidase alpha-like 1	-0.332
HSP90AB1	heat shock protein 90kDa alpha (cytosolic), class B member 1	-0.329
TUBA1B	tubulin, alpha 1b	-0.328
CD44	CD44 molecule (Indian blood group)	-0.327
WHSC1	Wolf-Hirschhorn syndrome candidate 1	-0.324
FKBP5	FK506 binding protein 5	-0.322
HDGF	hepatoma-derived growth factor	-0.322
WWTR1	WW domain containing transcription regulator 1	-0.318
MBNL1	muscleblind-like splicing regulator 1	-0.316
HYOU1	hypoxia up-regulated 1	-0.315
DPAGT1	dolichyl-phosphate (UDP-N-acetylglucosamine) N-acetylglucosaminephosphotransferase 1 (GlcNAc-1-P transferase)	-0.313
RAC1	ras-related C3 botulinum toxin substrate 1 (rho family, small GTP binding protein Rac1)	-0.313
SUMO3	small ubiquitin-like modifier 3	-0.313
TMOD3	tropomodulin 3 (ubiquitous)	-0.311
PEBP1	phosphatidylethanolamine binding protein 1	-0.307
PTTG1IP	pituitary tumor-transforming 1 interacting protein	-0.306
CDK4	cyclin-dependent kinase 4	-0.305
AHNAK2	AHNAK nucleoprotein 2	0.306
EHD2	EH-domain containing 2	0.31
LARP4B	La ribonucleoprotein domain family, member 4B	0.316
ANXA5	annexin A5	0.321
ARHGAP5	Rho GTPase activating protein 5	0.321
CSE1L	CSE1 chromosome segregation 1-like (yeast)	0.325
SKP2	S-phase kinase-associated protein 2, E3 ubiquitin protein ligase	0.332
KDM2A	lysine (K)-specific demethylase 2A	0.333
ITGA5	integrin, alpha 5 (fibronectin receptor, alpha polypeptide)	0.336
GLG1	golgi glycoprotein 1	0.337
TMEM131	transmembrane protein 131	0.337
PLAU	plasminogen activator, urokinase	0.341
SEC63	SEC63 homolog (S. cerevisiae)	0.342
FBXO28	F-box protein 28	0.344
WASL	Wiskott-Aldrich syndrome-like	0.345
AZIN1	antizyme inhibitor 1	0.349
BRIP1	BRCA1 interacting protein C-terminal helicase 1	0.35
PHACTR2	phosphatase and actin regulator 2	0.35
ERO1L	ERO1-like (S. cerevisiae)	0.351
NCOA6	nuclear receptor coactivator 6	0.351
GLOD4	glyoxalase domain containing 4	0.352
LSM14A	LSM14A, SCD6 homolog A (S. cerevisiae)	0.352
PTEN	phosphatase and tensin homolog	0.354
BCL9L	B-cell CLL/lymphoma 9-like	0.359
CD276	CD276 molecule	0.359
CD9	CD9 molecule	0.359
SORT1	sortilin 1	0.359
CCT2	chaperonin containing TCP1, subunit 2 (beta)	0.361
SYNJ2	synaptojanin 2	0.363
SRSF6	serine/arginine-rich splicing factor 6	0.364
SF3B4	splicing factor 3b, subunit 4, 49kDa	0.368
SERTAD2	SERTA domain containing 2	0.37
ZSWIM6	zinc finger, SWIM-type containing 6	0.37
EGFR	epidermal growth factor receptor	0.371
BNIP2	BCL2/adenovirus E1B 19kDa interacting protein 2	0.373
SBNO1	strawberry notch homolog 1 (Drosophila)	0.373
BACH1	BTB and CNC homology 1, basic leucine zipper transcription factor 1	0.374
ATP6V1A	ATPase, H+ transporting, lysosomal 70kDa, V1 subunit A	0.38
MBOAT7	membrane bound O-acyltransferase domain containing 7	0.38
AKT3	v-akt murine thymoma viral oncogene homolog 3	0.385
UBE2E1	ubiquitin-conjugating enzyme E2E 1	0.388
LDHA	lactate dehydrogenase A	0.389
SRP72	signal recognition particle 72kDa	0.391
C4orf3	chromosome 4 open reading frame 3	0.396
TMBIM1	transmembrane BAX inhibitor motif containing 1	0.396
GPI	glucose-6-phosphate isomerase	0.398
SPINT2	serine peptidase inhibitor, Kunitz type, 2	0.399
ELMSAN1	ELM2 and Myb/SANT-like domain containing 1	0.403
QKI	QKI, KH domain containing, RNA binding	0.403
TXNDC17	thioredoxin domain containing 17	0.405
FGFRL1	fibroblast growth factor receptor-like 1	0.406
NRBF2	nuclear receptor binding factor 2	0.406
RMI2	RecQ mediated genome instability 2	0.408
WDR82	WD repeat domain 82	0.408
FAM129A	family with sequence similarity 129, member A	0.41
CSNK1D	casein kinase 1, delta	0.413
CDC23	cell division cycle 23	0.415
EPT1	ethanolaminephosphotransferase 1 (CDP-ethanolamine-specific)	0.415
PTBP1	polypyrimidine tract binding protein 1	0.418
ANXA7	annexin A7	0.419
IER3	immediate early response 3	0.42
NUFIP2	nuclear fragile X mental retardation protein interacting protein 2	0.42
TPM3	tropomyosin 3	0.421
MAPKAPK2	mitogen-activated protein kinase-activated protein kinase 2	0.423
UBASH3B	ubiquitin associated and SH3 domain containing B	0.425
FAM102A	family with sequence similarity 102, member A	0.427
ZBTB7A	zinc finger and BTB domain containing 7A	0.427
VEGFA	vascular endothelial growth factor A	0.428
BRPF3	bromodomain and PHD finger containing, 3	0.43
PDP1	pyruvate dehyrogenase phosphatase catalytic subunit 1	0.43
PLEKHA1	pleckstrin homology domain containing, family A (phosphoinositide binding specific) member 1	0.43
RELL1	RELT-like 1	0.432
ERRFI1	ERBB receptor feedback inhibitor 1	0.439
KIAA1033	KIAA1033	0.44
SNTB2	syntrophin, beta 2 (dystrophin-associated protein A1, 59kDa, basic component 2)	0.441
CYP51A1	cytochrome P450, family 51, subfamily A, polypeptide 1	0.442
FAR1	fatty acyl CoA reductase 1	0.444
SEMA4D	sema domain, immunoglobulin domain (Ig), transmembrane domain (TM) and short cytoplasmic domain, (semaphorin) 4D	0.444
PDCD10	programmed cell death 10	0.446
WASF2	WAS protein family, member 2	0.446
CLIP4	CAP-GLY domain containing linker protein family, member 4	0.449
ETV5	ets variant 5	0.449
NACC2	NACC family member 2, BEN and BTB (POZ) domain containing	0.451
ANTXR2	anthrax toxin receptor 2	0.452
STRN	striatin, calmodulin binding protein	0.453
GPX3	glutathione peroxidase 3 (plasma)	0.454
EIF4EBP2	eukaryotic translation initiation factor 4E binding protein 2	0.455
GALNT2	polypeptide N-acetylgalactosaminyltransferase 2	0.455
MOB3A	MOB kinase activator 3A	0.455
SNAPC1	small nuclear RNA activating complex, polypeptide 1, 43kDa	0.455
GLYR1	glyoxylate reductase 1 homolog (Arabidopsis)	0.456
SIAH2	siah E3 ubiquitin protein ligase 2	0.456
MIEF1	mitochondrial elongation factor 1	0.457
TMTC3	transmembrane and tetratricopeptide repeat containing 3	0.457
ANKS1A	ankyrin repeat and sterile alpha motif domain containing 1A	0.46
FGD1	FYVE, RhoGEF and PH domain containing 1	0.462
USP25	ubiquitin specific peptidase 25	0.464
SFXN1	sideroflexin 1	0.468
PRNP	prion protein	0.469
ADAR	adenosine deaminase, RNA-specific	0.472
UHMK1	U2AF homology motif (UHM) kinase 1	0.474
JUN	jun proto-oncogene	0.478
LCOR	ligand dependent nuclear receptor corepressor	0.481
MAP3K1	mitogen-activated protein kinase kinase kinase 1, E3 ubiquitin protein ligase	0.484
LPCAT1	lysophosphatidylcholine acyltransferase 1	0.489
ERBB3	v-erb-b2 avian erythroblastic leukemia viral oncogene homolog 3	0.495
CCDC88C	coiled-coil domain containing 88C	0.498
GCNT2	glucosaminyl (N-acetyl) transferase 2, I-branching enzyme (I blood group)	0.498
CAPRIN1	cell cycle associated protein 1	0.502
SMURF2	SMAD specific E3 ubiquitin protein ligase 2	0.505
P4HA1	prolyl 4-hydroxylase, alpha polypeptide I	0.509
FGD5-AS1	FGD5 antisense RNA 1	0.513
MACF1	microtubule-actin crosslinking factor 1	0.515
TUBB4B	tubulin, beta 4B class IVb	0.521
BMPR2	bone morphogenetic protein receptor, type II (serine/threonine kinase)	0.522
YWHAE	tyrosine 3-monooxygenase/tryptophan 5-monooxygenase activation protein, epsilon	0.523
RBM47	RNA binding motif protein 47	0.528
ALDH9A1	aldehyde dehydrogenase 9 family, member A1	0.531
TPBG	trophoblast glycoprotein	0.532
CNDP2	CNDP dipeptidase 2 (metallopeptidase M20 family)	0.533
ABHD2	abhydrolase domain containing 2	0.534
IQSEC1	IQ motif and Sec7 domain 1	0.534
GNB4	guanine nucleotide binding protein (G protein), beta polypeptide 4	0.535
KRT19	keratin 19	0.535
SAV1	salvador family WW domain containing protein 1	0.536
KDSR	3-ketodihydrosphingosine reductase	0.538
WAC	WW domain containing adaptor with coiled-coil	0.538
YWHAG	tyrosine 3-monooxygenase/tryptophan 5-monooxygenase activation protein, gamma	0.538
LRRC58	leucine rich repeat containing 58	0.545
EFHD2	EF-hand domain family, member D2	0.546
KMT2C	lysine (K)-specific methyltransferase 2C	0.551
MMP14	matrix metallopeptidase 14 (membrane-inserted)	0.552
RAB28	RAB28, member RAS oncogene family	0.554
ST3GAL1	ST3 beta-galactoside alpha-2,3-sialyltransferase 1	0.554
MAMLD1	mastermind-like domain containing 1	0.555
TSC22D2	TSC22 domain family, member 2	0.557
GRAMD3	GRAM domain containing 3	0.56
MOB1A	MOB kinase activator 1A	0.56
ZFHX3	zinc finger homeobox 3	0.561
ROCK2	Rho-associated, coiled-coil containing protein kinase 2	0.564
SERINC2	serine incorporator 2	0.565
CEP350	centrosomal protein 350kDa	0.569
UBA6	ubiquitin-like modifier activating enzyme 6	0.569
PGM2L1	phosphoglucomutase 2-like 1	0.57
SRPR	signal recognition particle receptor (docking protein)	0.575
EPAS1	endothelial PAS domain protein 1	0.577
LPAR1	lysophosphatidic acid receptor 1	0.58
SF3B3	splicing factor 3b, subunit 3, 130kDa	0.581
VHL	von Hippel-Lindau tumor suppressor, E3 ubiquitin protein ligase	0.588
SEMA4B	sema domain, immunoglobulin domain (Ig), transmembrane domain (TM) and short cytoplasmic domain, (semaphorin) 4B	0.593
NT5E	5'-nucleotidase, ecto (CD73)	0.597
NAV1	neuron navigator 1	0.611
NEDD4	neural precursor cell expressed, developmentally down-regulated 4, E3 ubiquitin protein ligase	0.612
CAPN2	calpain 2, (m/II) large subunit	0.613
RNF213	ring finger protein 213	0.616
NUCKS1	nuclear casein kinase and cyclin-dependent kinase substrate 1	0.617
P4HA2	prolyl 4-hydroxylase, alpha polypeptide II	0.618
DCBLD2	discoidin, CUB and LCCL domain containing 2	0.627
C5orf15	chromosome 5 open reading frame 15	0.628
EIF2S1	eukaryotic translation initiation factor 2, subunit 1 alpha, 35kDa	0.628
CA12	carbonic anhydrase XII	0.63
EXTL2	exostosin-like glycosyltransferase 2	0.638
B3GNT5	UDP-GlcNAc:betaGal beta-1,3-N-acetylglucosaminyltransferase 5	0.648
MED21	mediator complex subunit 21	0.648
NPAS2	neuronal PAS domain protein 2	0.661
BCL3	B-cell CLL/lymphoma 3	0.663
ADAM19	ADAM metallopeptidase domain 19	0.664
ARCN1	archain 1	0.669
ZCCHC2	zinc finger, CCHC domain containing 2	0.674
CNIH4	cornichon family AMPA receptor auxiliary protein 4	0.675
ISCU	iron-sulfur cluster assembly enzyme	0.675
RBPJ	recombination signal binding protein for immunoglobulin kappa J region	0.675
WIPI2	WD repeat domain, phosphoinositide interacting 2	0.677
ZNF460	zinc finger protein 460	0.678
GRINA	glutamate receptor, ionotropic, N-methyl D-aspartate-associated protein 1 (glutamate binding)	0.68
ICMT	isoprenylcysteine carboxyl methyltransferase	0.684
DICER1	dicer 1, ribonuclease type III	0.691
FUT8	fucosyltransferase 8 (alpha (1,6) fucosyltransferase)	0.691
MAP3K9	mitogen-activated protein kinase kinase kinase 9	0.692
RAB18	RAB18, member RAS oncogene family	0.695
G0S2	G0/G1 switch 2	0.697
IGDCC4	immunoglobulin superfamily, DCC subclass, member 4	0.699
KIAA1522	KIAA1522	0.701
MAPK1	mitogen-activated protein kinase 1	0.709
ZNF146	zinc finger protein 146	0.714
RC3H2	ring finger and CCCH-type domains 2	0.719
TGFA	transforming growth factor, alpha	0.72
FUT11	fucosyltransferase 11 (alpha (1,3) fucosyltransferase)	0.721
KDELR2	KDEL (Lys-Asp-Glu-Leu) endoplasmic reticulum protein retention receptor 2	0.723
LAP3	leucine aminopeptidase 3	0.729
C12orf49	chromosome 12 open reading frame 49	0.734
ACLY	ATP citrate lyase	0.744
KIAA1549	KIAA1549	0.745
MDM2	MDM2 proto-oncogene, E3 ubiquitin protein ligase	0.753
ZBTB4	zinc finger and BTB domain containing 4	0.758
MAPK9	mitogen-activated protein kinase 9	0.766
APPL1	adaptor protein, phosphotyrosine interaction, PH domain and leucine zipper containing 1	0.772
TXNIP	thioredoxin interacting protein	0.774
DDIT4	DNA-damage-inducible transcript 4	0.778
HIVEP3	human immunodeficiency virus type I enhancer binding protein 3	0.781
GFPT2	glutamine-fructose-6-phosphate transaminase 2	0.789
HMGA2	high mobility group AT-hook 2	0.789
C15orf39	chromosome 15 open reading frame 39	0.797
KIAA1715	KIAA1715	0.797
STX3	syntaxin 3	0.804
ITGB4	integrin, beta 4	0.806
PITPNA	phosphatidylinositol transfer protein, alpha	0.809
PPAPDC1A	phosphatidic acid phosphatase type 2 domain containing 1A	0.823
PFKFB3	6-phosphofructo-2-kinase/fructose-2,6-biphosphatase 3	0.825
BHLHE40	basic helix-loop-helix family, member e40	0.838
EGLN3	egl-9 family hypoxia-inducible factor 3	0.841
FAM126B	family with sequence similarity 126, member B	0.848
SAMD4B	sterile alpha motif domain containing 4B	0.853
NAA30	N(alpha)-acetyltransferase 30, NatC catalytic subunit	0.867
PRRC2C	proline-rich coiled-coil 2C	0.867
DUSP4	dual specificity phosphatase 4	0.879
EFNB2	ephrin-B2	0.884
FIGN	fidgetin	0.888
FUCA1	fucosidase, alpha-L- 1, tissue	0.889
ARRDC3	arrestin domain containing 3	0.891
IL1RAP	interleukin 1 receptor accessory protein	0.896
ZNF367	zinc finger protein 367	0.908
ABHD17C	abhydrolase domain containing 17C	0.927
PRRC2B	proline-rich coiled-coil 2B	0.933
PPP1CB	protein phosphatase 1, catalytic subunit, beta isozyme	0.936
GNA13	guanine nucleotide binding protein (G protein), alpha 13	0.942
EIF5A2	eukaryotic translation initiation factor 5A2	0.951
ATL3	atlastin GTPase 3	0.983
CYTH3	cytohesin 3	0.983
PIP4K2B	phosphatidylinositol-5-phosphate 4-kinase, type II, beta	0.987
NDRG1	N-myc downstream regulated 1	0.999
PARD6B	par-6 family cell polarity regulator beta	0.999
BNIP3	BCL2/adenovirus E1B 19kDa interacting protein 3	1.001
UBLCP1	ubiquitin-like domain containing CTD phosphatase 1	1.004
SYPL1	synaptophysin-like 1	1.015
CPOX	coproporphyrinogen oxidase	1.026
WSB1	WD repeat and SOCS box containing 1	1.04
PTPN14	protein tyrosine phosphatase, non-receptor type 14	1.042
MRS2	MRS2 magnesium transporter	1.106
CITED2	Cbp/p300-interacting transactivator, with Glu/Asp-rich carboxy-terminal domain, 2	1.121
DUSP5	dual specificity phosphatase 5	1.121
CEMIP	cell migration inducing protein, hyaluronan binding	1.124
VWA1	von Willebrand factor A domain containing 1	1.13
ITGA6	integrin, alpha 6	1.136
CTNNB1	catenin (cadherin-associated protein), beta 1, 88kDa	1.144
CYBRD1	cytochrome b reductase 1	1.162
MALL	mal, T-cell differentiation protein-like	1.173
TMEM248	transmembrane protein 248	1.179
LOXL2	lysyl oxidase-like 2	1.18
DDAH1	dimethylarginine dimethylaminohydrolase 1	1.193
C1GALT1	core 1 synthase, glycoprotein-N-acetylgalactosamine 3-beta-galactosyltransferase 1	1.21
AP1S3	adaptor-related protein complex 1, sigma 3 subunit	1.218
CACUL1	CDK2-associated, cullin domain 1	1.246
ASPH	aspartate beta-hydroxylase	1.25
RAB11FIP1	RAB11 family interacting protein 1 (class I)	1.29
FSTL1	follistatin-like 1	1.375
NPTN	neuroplastin	1.389
EFCAB14	EF-hand calcium binding domain 14	1.391
HK2	hexokinase 2	1.396
PPIF	peptidylprolyl isomerase F	1.423
F2RL1	coagulation factor II (thrombin) receptor-like 1	1.482
SSH1	slingshot protein phosphatase 1	1.483
SPRY1	sprouty homolog 1, antagonist of FGF signaling (Drosophila)	1.526
TRIB2	tribbles pseudokinase 2	1.638
KLHL11	kelch-like family member 11	1.687
SNRPC	small nuclear ribonucleoprotein polypeptide C	1.818
ITGA2	integrin, alpha 2 (CD49B, alpha 2 subunit of VLA-2 receptor)	1.858
SCML1	sex comb on midleg-like 1 (Drosophila)	1.91
SPDEF	SAM pointed domain containing ETS transcription factor	2.631
