# Supplementary material for: MicroRNA-141 suppresses prostate cancer stem cells and metastasis by targeting a cohort of pro-metastasis genes
Source: Nat Commun. 2017 Jan 23;8:14270. doi: 10.1038/ncomms14270 (PMC5264244; doi:10.1038/ncomms14270)
Supplement: Supplementary Data 3 — Genes Downregulated (Tab 1) and upregulated (Tab 2) by FDR<0.05 in LAPC9 cells over-expressing miR-141 in RNA-Seq analysis. [file ncomms14270-s4.xlsx]

## Sheet: FDR0.05 DN
Supplementary Data 3. Genes Downregulated (Tab 1) and upregulated (Tab 2) by FDR<0.05 in LAPC9 cells over-expressing miR-141 in RNA-Seq analysis.
Presented are differentially expressed genes (DEGs) in LAPC9 cells over-expressing miR-141( compared with the cells transfected with NC) at FDR<0.05. A total of 718 genes passed the cutoff with 453 downregulated genes (Tab 1, FDR0.05 DN), and 265 upregulated genes (Tab2, FDR0.05 UP).
Gene Symbol	log2 Ratio	p_value	False Discovery Rate (q-value)	Full name and note
AAK1	-0.411024	0.00205493	0.0430724	AP2 associated kinase 1
ABCA12	-0.889535	8.11384e-08	1.55662e-05	ATP-binding cassette, sub-family A (ABC1), member 12
ABCB10	-0.595003	0.000670035	0.0204476	ATP-binding cassette, sub-family B (MDR/TAP), member 10
ABCC9	-0.78883	9.73132e-05	0.0049601	ATP-binding cassette, sub-family C (CFTR/MRP), member 9
ACOT7	-0.922289	8.1926e-10	3.32836e-07	acyl-CoA thioesterase 7
ACOX1	-0.476668	0.000528295	0.0173746	acyl-CoA oxidase 1, palmitoyl
ADAMTS1	-0.701065	2.57687e-07	4.44928e-05	ADAM metallopeptidase with thrombospondin type 1 motif, 1
ADHFE1	-1.96297	0.00162927	0.0371985	alcohol dehydrogenase, iron containing, 1
ADRB2	-0.787333	0.000100752	0.00509778	adrenoceptor beta 2, surface
AFAP1-AS1	-2.05848	0.00152913	0.0355588	AFAP1 antisense RNA 1
AGL	-0.447578	0.000932448	0.0257598	amylo-alpha-1, 6-glucosidase, 4-alpha-glucanotransferase
AKAP11	-0.422417	0.00239069	0.0479886	A kinase (PRKA) anchor protein 11
AKAP9	-0.677419	3.2028e-06	0.00034031	A kinase (PRKA) anchor protein 9
AKR1D1	-4.31596	0.000249115	0.010003	aldo-keto reductase family 1, member D1
AKTIP	-0.674409	5.13833e-07	7.39331e-05	AKT interacting protein
ALPP	-1.34897	0.000880058	0.0247581	alkaline phosphatase, placental
ALS2	-0.428792	0.00202076	0.04268	amyotrophic lateral sclerosis 2 (juvenile)
ANGPTL1	-2.20294	0.000958601	0.0262721	angiopoietin-like 1
ANGPTL7	-2.62882	0.00167815	0.0379382	angiopoietin-like 7
ANKRD12	-0.606908	0.000180695	0.00784889	ankyrin repeat domain 12
ANKRD20A9P	-0.616283	0.00189391	0.0408122	ankyrin repeat domain 20 family, member A9, pseudogene
ANKRD26	-0.702966	0.00203057	0.042763	ankyrin repeat domain 26
ANKRD30A	-0.867383	2.40134e-07	4.1987e-05	ankyrin repeat domain 30A
ANP32E	-0.500144	0.000568484	0.018433	acidic (leucine-rich) nuclear phosphoprotein 32 family, member E
AP3S1	-0.892234	9.05757e-07	0.000118927	adaptor-related protein complex 3, sigma 1 subunit
APC	-0.65912	3.51318e-07	5.77146e-05	adenomatous polyposis coli
AR	-0.434986	0.00106939	0.0278707	androgen receptor
ARAP2	-0.585294	0.0021511	0.0444144	ArfGAP with RhoGAP domain, ankyrin repeat and PH domain 2
ARFGEF2	-0.635705	8.9211e-06	0.000795014	ADP-ribosylation factor guanine nucleotide-exchange factor 2 (brefeldin A-inhibited)
ARID4A	-1.01499	4.07305e-12	3.30947e-09	AT rich interactive domain 4A (RBP1-like)
ARL4A	-0.693682	0.00121979	0.0309722	ADP-ribosylation factor-like 4A
ARPC5	-0.491241	0.000755985	0.0221707	actin related protein 2/3 complex, subunit 5, 16kDa
ARRDC3	-0.484885	0.000660594	0.0203225	arrestin domain containing 3
ASTN2	-0.678696	9.59869e-07	0.000120738	astrotactin 2
ATF7IP	-0.430805	0.00140455	0.0335079	activating transcription factor 7 interacting protein
ATRX	-0.839592	2.46558e-09	8.30661e-07	alpha thalassemia/mental retardation syndrome X-linked
ATXN1	-0.571118	0.00137591	0.0331714	ataxin 1
AVEN	-0.631453	0.00169783	0.0381957	apoptosis, caspase activation inhibitor
B3GALNT1	-0.510108	0.00176509	0.0390724	beta-1,3-N-acetylgalactosaminyltransferase 1 (globoside blood group)
BAMBI	-0.565008	3.15994e-05	0.00205888	BMP and activin membrane-bound inhibitor
BBS10	-1.20654	1.11148e-08	3.13324e-06	Bardet-Biedl syndrome 10
BCAS1	-0.647019	0.00247123	0.0484874	breast carcinoma amplified sequence 1
BCYRN1	-0.620464	0.00170704	0.0383404	brain cytoplasmic RNA 1
BDP1	-0.640915	4.58432e-05	0.00280191	B double prime 1, subunit of RNA polymerase III transcription initiation factor IIIB
BEND4	-0.497026	0.00132172	0.0325434	BEN domain containing 4
BICD1	-0.426601	0.0024122	0.0479886	bicaudal D homolog 1 (Drosophila)
BMPR1A	-0.48437	0.000384589	0.0139431	bone morphogenetic protein receptor, type IA
BOD1L	-0.464179	0.00122291	0.0309946	biorientation of chromosomes in cell division 1-like 1
BPTF	-0.453052	0.000929769	0.0257373	bromodomain PHD finger transcription factor
BROX	-0.603692	1.95378e-05	0.00142791	BRO1 domain and CAAX motif containing
BRP44	-0.459798	0.00104627	0.0276105	mitochondrial pyruvate carrier 2
BTBD3	-0.47453	0.00130132	0.0322135	BTB (POZ) domain containing 3
BTG1	-0.422828	0.00174948	0.038914	B-cell translocation gene 1, anti-proliferative
C10orf108	-2.55818	0.000178613	0.00780754	proline rich 26
C11orf54	-0.575928	0.00131961	0.0325434	chromosome 11 open reading frame 54
C12orf35	-0.558222	9.43536e-05	0.004845	KIAA1551
C1orf21	-0.696566	3.0414e-06	0.000325666	chromosome 1 open reading frame 21
C3orf17	-0.443002	0.0024396	0.0482092	chromosome 3 open reading frame 17
C4orf29	-0.655757	9.25857e-05	0.00478983	chromosome 4 open reading frame 29
C5orf42	-0.52285	0.000824754	0.0236355	chromosome 5 open reading frame 42
C7orf60	-1.21828	9.4269e-13	1.08511e-09	chromosome 7 open reading frame 60
C7orf70	-0.88352	7.48797e-10	3.23223e-07	family with sequence similarity 220, member A
C8orf4	-0.548626	0.000999072	0.026995	chromosome 8 open reading frame 4
C8orf40	-1.11424	1.23534e-08	3.41276e-06	small integral membrane protein 19
CAPRIN2	-0.543668	6.60378e-05	0.00368182	caprin family member 2
CAPZA2	-0.854797	9.98174e-09	2.93357e-06	capping protein (actin filament) muscle Z-line, alpha 2
CBX1	-0.933866	1.58682e-11	1.15362e-08	chromobox homolog 1
CCBL2	-1.00812	0.00071775	0.0213089	cysteine conjugate-beta lyase 2
CCDC6	-0.559733	1.59894e-05	0.0012408	coiled-coil domain containing 6
CCNG1	-0.506061	0.00129159	0.0320877	cyclin G1
CCNH	-0.50498	0.00107253	0.0278999	cyclin H
CCNI	-0.552299	1.52912e-05	0.00122614	cyclin I
CCNL1	-0.49549	0.000707302	0.021193	cyclin L1
CCZ1	-0.759763	0.000180168	0.00784889	CCZ1 homolog, vacuolar protein trafficking and biogenesis associated
CDC42EP3	-0.841856	5.40555e-07	7.61907e-05	CDC42 effector protein (Rho GTPase binding) 3
CDK6	-0.825751	0.00071941	0.0213089	cyclin-dependent kinase 6
CDK8	-0.756339	4.32135e-07	6.55943e-05	cyclin-dependent kinase 8
CDKL5	-0.867831	3.4234e-11	2.25178e-08	cyclin-dependent kinase-like 5
CDRT1	-1.31968	0.00241135	0.0479886	CMT1A duplicated region transcript 1
CDSN	-0.755136	0.000980928	0.02669	corneodesmosin
CEBPZ	-0.454713	0.000838798	0.0238893	CCAAT/enhancer binding protein (C/EBP), zeta
CENPC1	-0.568571	0.00087707	0.0247244	centromere protein C
CFDP1	-0.548007	0.000155954	0.00718065	craniofacial development protein 1
CHD1	-0.812842	3.4057e-08	7.69612e-06	chromodomain helicase DNA binding protein 1
CHD3	-0.435224	0.00190955	0.0409576	chromodomain helicase DNA binding protein 3
CHD6	-0.455912	0.000766875	0.0223611	chromodomain helicase DNA binding protein 6
CHD9	-0.714179	3.73069e-07	5.85591e-05	chromodomain helicase DNA binding protein 9
CLGN	-1.07749	1.12643e-06	0.000138923	calmegin
CLIP1	-0.480003	0.000644591	0.0200534	CAP-GLY domain containing linker protein 1
CLK1	-0.639321	0.00175701	0.0390121	CDC-like kinase 1
CMC2	-0.484562	0.00252939	0.0492091	C-x(9)-C motif containing 2
CMYA5	-0.753176	0.00159594	0.0366801	cardiomyopathy associated 5
CNOT4	-0.39831	0.00251703	0.0491069	CCR4-NOT transcription complex, subunit 4
CTNND2	-0.901649	0.000913818	0.0254487	catenin (cadherin-associated protein), delta 2
CTTNBP2NL	-0.446306	0.000981578	0.02669	CTTNBP2 N-terminal like
CYP1B1	-0.740538	8.58968e-06	0.00077045	cytochrome P450, family 1, subfamily B, polypeptide 1
CYP3A5	-1.52826	0.000717906	0.0213089	cytochrome P450, family 3, subfamily A, polypeptide 5
DCTN3	-0.617791	3.40396e-05	0.00219715	dynactin 3 (p22)
DEK	-0.951158	1.32696e-10	7.96926e-08	DEK proto-oncogene
DGKA	-0.417723	0.00157124	0.036233	diacylglycerol kinase, alpha 80kDa
DNAJC2	-0.660211	4.81323e-05	0.00291894	DnaJ (Hsp40) homolog, subfamily C, member 2
DNAJC8	-0.423817	0.0012987	0.0322065	DnaJ (Hsp40) homolog, subfamily C, member 8
DNTTIP2	-0.845974	4.84905e-09	1.48844e-06	deoxynucleotidyltransferase, terminal, interacting protein 2
DSCR3	-0.468915	0.00141832	0.033778	Down syndrome critical region 3
DSEL	-0.602991	7.95751e-06	0.000723139	dermatan sulfate epimerase-like
DYNC1LI1	-0.515959	0.000399416	0.0142562	dynein, cytoplasmic 1, light intermediate chain 1
DZIP3	-0.881094	1.97532e-05	0.00143606	DAZ interacting zinc finger protein 3
EBAG9	-0.841035	4.19586e-06	0.000429314	estrogen receptor binding site associated, antigen, 9
EBLN2	-1.43197	0.000721969	0.0213089	endogenous Bornavirus-like nucleoprotein 2
EDN1	-0.526844	0.000223447	0.00918948	endothelin 1
EGLN3	-0.67855	0.000139023	0.00659905	egl-9 family hypoxia-inducible factor 3
EHBP1	-0.442485	0.00103248	0.0274792	EH domain binding protein 1
EID3	-1.62351	0.000531523	0.0174393	EP300 interacting inhibitor of differentiation 3
EIF3E	-0.781525	1.01944e-08	2.93364e-06	eukaryotic translation initiation factor 3, subunit E
EIF3J	-0.522356	0.000113998	0.00566422	eukaryotic translation initiation factor 3, subunit J
ELL2	-0.616512	7.14217e-06	0.000666586	elongation factor, RNA polymerase II, 2
ENPP5	-0.622456	1.54455e-05	0.00122614	ectonucleotide pyrophosphatase/phosphodiesterase 5 (putative)
ENTPD3	-0.663181	0.000315448	0.0119393	ectonucleoside triphosphate diphosphohydrolase 3
EPC1	-0.410391	0.00229159	0.0467559	enhancer of polycomb homolog 1 (Drosophila)
EPHA7	-0.732955	0.000134198	0.00641412	EPH receptor A7
ERGIC2	-0.877829	6.14895e-10	2.83118e-07	ERGIC and golgi 2
ESCO1	-0.565832	0.000353044	0.0130868	establishment of sister chromatid cohesion N-acetyltransferase 1
EVI5L	-1.31455	1.68849e-05	0.00129573	ecotropic viral integration site 5-like
EXOC5	-0.514849	0.000283362	0.0110435	exocyst complex component 5
FAM114A2	-0.621115	0.0013461	0.0328928	family with sequence similarity 114, member A2
FAM160B1	-1.12102	3.33626e-12	3.07225e-09	family with sequence similarity 160, member B1
FAM214A	-0.773829	4.71538e-07	7.0036e-05	family with sequence similarity 214, member A
FAM5C	-0.894939	3.45442e-08	7.69612e-06	bone morphogenetic protein/retinoic acid inducible neural-specific 3
FAM91A1	-0.455639	0.00238469	0.0479864	family with sequence similarity 91, member A1
FAT3	-2.49484	0.000571365	0.0184831	FAT atypical cadherin 3
FBN1	-0.815198	1.39244e-09	5.06153e-07	fibrillin 1
FBXL20	-0.568328	4.37376e-05	0.0026851	F-box and leucine-rich repeat protein 20
FBXO11	-0.607303	1.12527e-05	0.000953584	F-box protein 11
FGF13	-0.615738	0.00020731	0.00875766	fibroblast growth factor 13
FKBP3	-0.618545	6.07435e-06	0.000578655	FK506 binding protein 3, 25kDa
FLJ20021	-1.15926	2.59529e-08	6.07605e-06
FLVCR1	-0.521771	0.00020792	0.00875766	feline leukemia virus subgroup C cellular receptor 1
FN1	-0.50844	0.000773131	0.0224826	fibronectin 1
FOXA1	-0.412519	0.00134234	0.0328754	forkhead box A1
FOXC1	-1.12948	0.0019275	0.0412637	forkhead box C1
FOXN3	-0.701572	9.58024e-07	0.000120738	forkhead box N3
FOXP1	-0.415202	0.00207588	0.04338	forkhead box P1
FSIP2	-0.984436	1.36905e-07	2.52142e-05	fibrous sheath interacting protein 2
GCNT7	-1.8793	2.85955e-05	0.00194577	glucosaminyl (N-acetyl) transferase family member 7
GFI1	-1.05939	0.00035339	0.0130868	growth factor independent 1 transcription repressor
GLCCI1	-0.716612	2.07195e-06	0.000240503	glucocorticoid induced 1
GNAQ	-0.464277	0.00102872	0.0274792	guanine nucleotide binding protein (G protein), q polypeptide
GOLGA4	-0.600887	2.91298e-05	0.0019724	golgin A4
GOLGB1	-0.475344	0.00105141	0.0276105	golgin B1
GOLM1	-0.516728	0.000223345	0.00918948	golgi membrane protein 1
GREB1L	-0.53067	0.00177311	0.0391871	growth regulation by estrogen in breast cancer-like
H19	-1.11079	3.85796e-12	3.30947e-09	H19, imprinted maternally expressed transcript (non-protein coding)
HAT1	-0.964056	3.2028e-09	1.05334e-06	histone acetyltransferase 1
HDAC2	-0.918015	1.46045e-09	5.17262e-07	histone deacetylase 2
HDGFRP3	-1.40455	0.00148587	0.0347871
HEBP2	-0.529443	0.000109266	0.00550834	heme binding protein 2
HECTD1	-0.572241	3.49748e-05	0.00224701	HECT domain containing E3 ubiquitin protein ligase 1
HIAT1	-0.510557	0.0004167	0.0144984	hippocampus abundant transcript 1
HIP1R	-0.68735	0.00124702	0.0313183	huntingtin interacting protein 1 related
HIST1H2BD	-0.750783	7.67595e-07	0.000106126	histone cluster 1, H2bd
HIST1H2BG	-0.788467	0.000241686	0.00981887	histone cluster 1, H2bg
HIVEP1	-0.587663	1.74259e-05	0.00132255	human immunodeficiency virus type I enhancer binding protein 1
HMG20A	-0.522205	0.00256124	0.0496191	high mobility group 20A
HMGCS2	-0.793143	1.03795e-09	3.98257e-07	3-hydroxy-3-methylglutaryl-CoA synthase 2 (mitochondrial)
HOPX	-0.586502	1.67865e-05	0.00129537	HOP homeobox
HRSP12	-0.934018	0.000498237	0.0166638	heat-responsive protein 12
HS6ST2	-0.997361	1.74514e-08	4.72658e-06	heparan sulfate 6-O-sulfotransferase 2
HS6ST3	-0.489292	0.000395929	0.0142121	heparan sulfate 6-O-sulfotransferase 3
HSP90AB2P	-1.13802	1.42015e-11	1.0898e-08	heat shock protein 90kDa alpha (cytosolic), class B member 2, pseudogene
HSPE1	-0.593981	3.52151e-05	0.00225197	heat shock 10kDa protein 1
HTATSF1	-0.419207	0.00198161	0.0421756	HIV-1 Tat specific factor 1
IBTK	-0.818543	5.0762e-09	1.52429e-06	inhibitor of Bruton agammaglobulinemia tyrosine kinase
IDI2-AS1	-1.52494	0.00137494	0.0331714	IDI2 antisense RNA 1
IGSF6	-2.59357	0.000282212	0.0110435	immunoglobulin superfamily, member 6
IMPACT	-0.650966	1.5989e-05	0.0012408	impact RWD domain protein
IPO5	-0.413557	0.00232914	0.0472541	importin 5
IREB2	-0.524992	0.000447294	0.0153693	iron-responsive element binding protein 2
JKAMP	-0.530844	0.00104199	0.0275727	JNK1/MAPK8-associated membrane protein
KAT6B	-0.554463	0.00038596	0.0139562	K(lysine) acetyltransferase 6B
KAZN	-0.501429	0.00103606	0.0275212	kazrin, periplakin interacting protein
KCNJ13	-1.29669	0.000253103	0.0100863	potassium channel, inwardly rectifying subfamily J, member 13
KCNQ1OT1	-0.727209	0.000219475	0.00910391	KCNQ1 opposite strand/antisense transcript 1 (non-protein coding)
KCTD20	-1.17157	6.53064e-13	9.02077e-10	potassium channel tetramerization domain containing 20
KCTD3	-0.660085	2.97619e-05	0.00199161	potassium channel tetramerization domain containing 3
KDELR3	-0.587622	0.000145826	0.00678212	KDEL (Lys-Asp-Glu-Leu) endoplasmic reticulum protein retention receptor 3
KIAA0907	-0.54726	0.000479224	0.0161059	KIAA0907
KIAA0922	-0.456091	0.00188554	0.040767	KIAA0922
KIAA1147	-0.567359	0.000142306	0.00670877	KIAA1147
KIAA1244	-0.489314	0.000170383	0.00756751	ARFGEF family member 3
KIAA2018	-0.597868	2.54569e-05	0.00176702	KIAA2018
KIAA2026	-0.433058	0.00100256	0.026995	KIAA2026
KIDINS220	-0.557767	0.00021183	0.00883992	kinase D-interacting substrate, 220kDa
KLF5	-0.43851	0.00217476	0.0448357	Kruppel-like factor 5 (intestinal)
KLHDC2	-0.519741	0.000352065	0.0130868	kelch domain containing 2
KPNA3	-0.428971	0.00136218	0.0330682	karyopherin alpha 3 (importin alpha 4)
LARP4	-0.566141	7.79619e-05	0.00415787	La ribonucleoprotein domain family, member 4
LGR4	-0.544105	0.000697193	0.0210729	leucine-rich repeat containing G protein-coupled receptor 4
LHFPL2	-0.531258	6.38698e-05	0.00363059	lipoma HMGIC fusion partner-like 2
LIMCH1	-0.621345	1.6524e-06	0.000196764	LIM and calponin homology domains 1
LINC00472	-2.09293	0.00243659	0.0482092	long intergenic non-protein coding RNA 472
LIX1	-0.772625	2.65589e-06	0.000293715	limb and CNS expressed 1
LOC100129034	-0.539613	0.000225904	0.00925938	Uncharacterized LOC100129034 is a RNA Gene, and belongs to antisense RNA class
LOC100131089	-0.90852	0.00224449	0.0460801
LOC100131257	-0.883709	1.12829e-07	2.13493e-05	Zinc Finger Protein 655 Pseudogene is a Pseudogene
LOC100190986	-0.905832	0.00101648	0.0273164	Uncharacterized LOC100190986 is a RNA Gene, and belongs to lncRNA RNA class
LOC100505549	-1.81167	0.000470705	0.0158582	Uncharacterized LOC100505549 is a Protein Coding gene
LOC284454	-0.81045	0.000160584	0.00727262	Uncharacterized LOC284454 is a RNA Gene, and belongs to lncRNA RNA class
LOC338758	-1.64736	0.00171918	0.0384879
LOC401320	-0.792183	0.00145665	0.0343945	Uncharacterized LOC401320 is a RNA Gene, and belongs to processed_transcript RNA class
LOC643406	-1.04253	4.81806e-05	0.00291894	Uncharacterized LOC643406 is a RNA Gene, and belongs to lncRNA RNA class
LOC646214	-0.975967	4.65262e-09	1.4606e-06	P21 Protein (Cdc42/Rac)-Activated Kinase 2 Pseudogene
LOC92249	-0.521529	0.000111565	0.00558349
LPL	-0.712237	1.22073e-06	0.000149221	lipoprotein lipase
LRP1B	-0.664736	0.000141475	0.00669245	low density lipoprotein receptor-related protein 1B
LRRC8B	-0.812611	8.43754e-07	0.000115394	leucine rich repeat containing 8 family, member B
LRRN1	-0.977581	1.71671e-13	2.63477e-10	leucine rich repeat neuronal 1
LTBP1	-0.851197	3.04941e-08	7.02024e-06	latent transforming growth factor beta binding protein 1
LXN	-0.43352	0.00143179	0.0339818	latexin
LYPD6	-0.553598	0.00142899	0.0339735	LY6/PLAUR domain containing 6
LYPLA1	-0.494234	0.000237981	0.00972553	lysophospholipase I
LYSMD3	-0.631328	5.70978e-05	0.00332782	LysM, putative peptidoglycan-binding, domain containing 3
MAB21L3	-0.751532	0.000161542	0.0072921	mab-21-like 3 (C. elegans)
MAK	-1.43368	0.000620842	0.0195792	male germ cell-associated kinase
MALAT1	-1.15638	1.25421e-16	5.7748e-13	metastasis associated lung adenocarcinoma transcript 1 (non-protein coding)
MAP2K4	-0.83511	1.00788e-09	3.97768e-07	mitogen-activated protein kinase kinase 4
MAP4K3	-0.438802	0.00161722	0.0371073	mitogen-activated protein kinase kinase kinase kinase 3
MAPK10	-0.626773	5.62413e-05	0.00331026	mitogen-activated protein kinase 10
MAST4	-0.512134	0.000319925	0.0120085	microtubule associated serine/threonine kinase family member 4
MBD5	-0.498276	0.0010579	0.0276758	methyl-CpG binding domain protein 5
MBTPS2	-0.857195	3.64321e-07	5.78433e-05	membrane-bound transcription factor peptidase, site 2
MEGF6	-0.93774	0.000693201	0.0209982	multiple EGF-like-domains 6
METTL21A	-0.613898	3.97498e-06	0.000409749	methyltransferase like 21A
MGEA5	-0.789875	1.37274e-06	0.000164884	meningioma expressed antigen 5 (hyaluronidase)
MGP	-0.658288	5.78703e-06	0.000558995	matrix Gla protein
MID2	-0.443399	0.00258015	0.0498457	midline 2
MLF1	-2.68604	0.000147148	0.00682068	myeloid leukemia factor 1
MLL	-0.442135	0.00134904	0.0328928	lysine (K)-specific methyltransferase 2A
MLL3	-0.422026	0.0022533	0.0461792	lysine (K)-specific methyltransferase 2C
MLL5	-0.672148	3.22895e-07	5.37368e-05	lysine (K)-specific methyltransferase 2E
MMP13	-1.17072	1.21399e-12	1.19777e-09	matrix metallopeptidase 13
MRFAP1L1	-1.07236	2.55053e-14	5.03292e-11	Morf4 family associated protein 1-like 1
MSL1	-0.597043	4.04975e-05	0.00250848	male-specific lethal 1 homolog (Drosophila)
MTRNR2L1	-0.545052	0.000128184	0.00623455	MT-RNR2-like 1
MTRNR2L10	-0.482234	0.000578588	0.0185861	MT-RNR2-like 10
MTRNR2L2	-0.71615	4.82573e-06	0.000480062	MT-RNR2-like 2
MTRNR2L6	-0.441922	0.0013911	0.0333653	MT-RNR2-like 6
MTRNR2L8	-0.559357	0.000580227	0.0185955	MT-RNR2-like 8
MUC4	-1.86259	0.000415	0.0144984	mucin 4, cell surface associated
MUC5B	-1.34856	0.00149317	0.0348988	mucin 5B, oligomeric mucus/gel-forming
MUC6	-0.661203	7.68308e-07	0.000106126	mucin 6, oligomeric mucus/gel-forming
MYH10	-0.716789	7.36528e-08	1.45338e-05	myosin, heavy chain 10, non-muscle
NAALADL2	-0.592235	1.76189e-05	0.00132989	N-acetylated alpha-linked acidic dipeptidase-like 2
NAMPT	-0.618773	0.000133535	0.00640458	nicotinamide phosphoribosyltransferase
NAP1L1	-0.693578	2.85514e-07	4.80952e-05	nucleosome assembly protein 1-like 1
NBEA	-0.440719	0.00132447	0.0325532	neurobeachin
NBEAL1	-0.556181	0.000647138	0.0200875	neurobeachin-like 1
NCOA2	-0.471871	0.00056118	0.018239	nuclear receptor coactivator 2
NDFIP1	-0.417595	0.00226289	0.0463072	Nedd4 family interacting protein 1
NEB	-1.08526	0.00184898	0.0404114	nebulin
NEMF	-0.669755	1.9409e-05	0.00142605	nuclear export mediator factor
NFAT5	-0.608988	2.95908e-05	0.00199161	nuclear factor of activated T-cells 5, tonicity-responsive
NFKBIZ	-0.709047	3.10093e-05	0.00203001	nuclear factor of kappa light polypeptide gene enhancer in B-cells inhibitor, zeta
NGLY1	-0.660046	0.000957341	0.0262721	N-glycanase 1
NIPAL3	-0.419741	0.00188412	0.040767	NIPA-like domain containing 3
NIPBL	-0.435971	0.00224512	0.0460801	Nipped-B homolog (Drosophila)
NMD3	-0.555883	8.49762e-05	0.00443736	NMD3 ribosome export adaptor
NR4A2	-0.681358	0.000283823	0.0110435	nuclear receptor subfamily 4, group A, member 2
NUPL1	-0.574153	6.42354e-05	0.00363641	nucleoporin like 1
OMG	-5.23482	7.33144e-08	1.45338e-05	oligodendrocyte myelin glycoprotein
OPA3	-0.522184	0.00137844	0.0331714	optic atrophy 3 (autosomal recessive, with chorea and spastic paraplegia)
OPHN1	-0.51602	0.000194277	0.00828254	oligophrenin 1
ORC4	-0.784598	4.37661e-06	0.000444516	origin recognition complex, subunit 4
ORMDL1	-0.51998	0.00238664	0.0479864	ORMDL sphingolipid biosynthesis regulator 1
OSTF1	-0.819847	9.12641e-07	0.000118927	osteoclast stimulating factor 1
OTUD4	-0.604752	3.0686e-05	0.00201841	OTU deubiquitinase 4
OTUD6B	-0.869744	1.59489e-05	0.0012408	OTU domain containing 6B
PA2G4P4	-2.55818	0.000178201	0.00780754	proliferation-associated 2G4 pseudogene 4
PACS1	-0.604344	1.18433e-05	0.000997505	phosphofurin acidic cluster sorting protein 1
PAIP2	-0.490342	0.000292167	0.0111484	poly(A) binding protein interacting protein 2
PARP2	-0.480107	0.000821385	0.0235879	poly (ADP-ribose) polymerase 2
PARVA	-0.458388	0.000453248	0.0154968	parvin, alpha
PCDH19	-1.06702	1.60263e-07	2.87494e-05	protocadherin 19
PCDH20	-0.522341	0.00178283	0.0393389	protocadherin 20
PCLO	-0.622959	5.91984e-05	0.00340712	piccolo presynaptic cytomatrix protein
PCM1	-0.463118	0.00070193	0.0211446	pericentriolar material 1
PCMTD1	-0.48101	0.00169001	0.0380831	protein-L-isoaspartate (D-aspartate) O-methyltransferase domain containing 1
PDCD10	-0.595207	0.00050958	0.0169203	programmed cell death 10
PDE7B	-1.07129	2.13169e-08	5.45279e-06	phosphodiesterase 7B
PDHA1	-0.850813	2.4041e-09	8.30196e-07	pyruvate dehydrogenase (lipoamide) alpha 1
PDK3	-0.529671	0.00199962	0.0424226	pyruvate dehydrogenase kinase, isozyme 3
PDS5B	-0.543975	0.000166283	0.00745735	PDS5 cohesin associated factor B
PERP	-0.502648	0.00103889	0.0275436	PERP, TP53 apoptosis effector
PGM5P2	-1.05376	1.53374e-05	0.00122614	phosphoglucomutase 5 pseudogene 2
PGRMC1	-0.519803	0.00041067	0.014493	progesterone receptor membrane component 1
PHF21A	-0.472758	0.000461781	0.015691	PHD finger protein 21A
PHIP	-0.409644	0.00240858	0.0479886	pleckstrin homology domain interacting protein
PIBF1	-0.626268	0.000223533	0.00918948	progesterone immunomodulatory binding factor 1
PLA2G12A	-0.441702	0.00234098	0.0474134	phospholipase A2, group XIIA
PLEKHA8	-0.823934	2.02143e-06	0.000236627	pleckstrin homology domain containing, family A (phosphoinositide binding specific) member 8
PNRC1	-0.667518	8.71111e-07	0.000115699	proline-rich nuclear receptor coactivator 1
PORCN	-0.562607	0.00252827	0.0492091	porcupine homolog (Drosophila)
PPARA	-0.487319	0.000874085	0.0246907	peroxisome proliferator-activated receptor alpha
PPFIBP1	-0.533345	0.000114922	0.00568969	PTPRF interacting protein, binding protein 1 (liprin beta 1)
PPID	-0.484261	0.000608314	0.0192721	peptidylprolyl isomerase D
PPIG	-0.575987	6.59517e-05	0.00368182	peptidylprolyl isomerase G (cyclophilin G)
PPP1R12A	-0.712839	3.55154e-07	5.77146e-05	protein phosphatase 1, regulatory subunit 12A
PPP1R12B	-0.599507	0.000276494	0.010912	protein phosphatase 1, regulatory subunit 12B
PPP3CA	-0.425898	0.00108092	0.0280654	protein phosphatase 3, catalytic subunit, alpha isozyme
PPT1	-0.48662	0.000291127	0.0111484	palmitoyl-protein thioesterase 1
PPT2	-1.64324	1.11204e-05	0.00095342	palmitoyl-protein thioesterase 2
PREPL	-0.550925	0.000467571	0.0157911	prolyl endopeptidase-like
PRKACB	-0.821049	4.90721e-08	1.02702e-05	protein kinase, cAMP-dependent, catalytic, beta
PRKD1	-0.745607	4.87815e-07	7.11626e-05	protein kinase D1
PRPF38B	-0.507339	0.000721434	0.0213089	pre-mRNA processing factor 38B
PRPF39	-0.706223	0.000431013	0.0149587	pre-mRNA processing factor 39
PRR16	-1.14714	0.000396124	0.0142121	proline rich 16
PRSS48	-2.2817	0.000702626	0.0211446	protease, serine, 48
PRUNE2	-0.529944	0.000138208	0.00658297	prune homolog 2 (Drosophila)
PTP4A1	-0.475348	0.00105436	0.0276353	protein tyrosine phosphatase type IVA, member 1
PTPRG	-0.575586	0.000112615	0.0056157	protein tyrosine phosphatase, receptor type, G
PURA	-0.716878	4.89427e-07	7.11626e-05	purine-rich element binding protein A
RAB27B	-0.434908	0.00144724	0.0342893	RAB27B, member RAS oncogene family
RAD50	-0.749401	2.02897e-08	5.28794e-06	RAD50 homolog, double strand break repair protein
RANBP2	-0.552742	2.37789e-05	0.0016844	RAN binding protein 2
RANBP6	-0.702764	1.86741e-05	0.00138413	RAN binding protein 6
RANBP9	-0.494337	0.00119237	0.0305003	RAN binding protein 9
RAP2C	-0.603085	3.59587e-05	0.00227843	RAP2C, member of RAS oncogene family
RBBP6	-0.454015	0.000994423	0.0269488	retinoblastoma binding protein 6
RBMS1	-0.491059	0.000788166	0.022776	RNA binding motif, single stranded interacting protein 1
RC3H1	-0.467534	0.000884295	0.0248268	ring finger and CCCH-type domains 1
RFX5	-0.579199	0.000360335	0.0132375	regulatory factor X, 5 (influences HLA class II expression)
RFX7	-0.632367	2.48945e-06	0.000279567	regulatory factor X, 7
RGS2	-0.465491	0.000651324	0.0201269	regulator of G-protein signaling 2
RIMS1	-0.858764	0.00238466	0.0479864	regulating synaptic membrane exocytosis 1
RLF	-0.45066	0.00203088	0.042763	rearranged L-myc fusion
RNF13	-0.657439	7.15065e-05	0.00388866	ring finger protein 13
RNF149	-0.649361	5.82214e-05	0.00337465	ring finger protein 149
RNF38	-0.554386	3.74477e-05	0.0023512	ring finger protein 38
ROCK1	-0.791025	2.44613e-08	5.82558e-06	Rho-associated, coiled-coil containing protein kinase 1
RPAP2	-0.549215	0.000707088	0.021193	RNA polymerase II associated protein 2
RPF1	-0.542389	0.00139858	0.0334231	ribosome production factor 1 homolog (S. cerevisiae)
RPRD2	-0.407783	0.00243304	0.0482092	regulation of nuclear pre-mRNA domain containing 2
RSF1	-0.568089	0.000133242	0.00640458	remodeling and spacing factor 1
RSRC2	-0.43774	0.00187784	0.040767	arginine/serine-rich coiled-coil 2
RTTN	-0.490332	0.00214608	0.0444144	rotatin
S100P	-0.408639	0.00243839	0.0482092	S100 calcium binding protein P
SAMD8	-0.989239	1.54735e-10	8.499e-08	sterile alpha motif domain containing 8
SAR1B	-0.419081	0.00174818	0.038914	secretion associated, Ras related GTPase 1B
SAT1	-0.443889	0.00118398	0.030342	spermidine/spermine N1-acetyltransferase 1
SCFD1	-0.563451	4.34812e-05	0.00268128	sec1 family domain containing 1
SCNN1A	-0.464903	0.000575684	0.0185792	sodium channel, non voltage gated 1 alpha subunit
SCYL2	-0.658446	2.10839e-06	0.000240687	SCY1-like 2 (S. cerevisiae)
SENP6	-0.533891	0.00162148	0.0371435	SUMO1/sentrin specific peptidase 6
SEPN1	-0.516139	0.00013174	0.00636269	selenoprotein N, 1
SEPT7	-0.577601	6.58718e-05	0.00368182	septin 7
SETBP1	-0.708772	4.63753e-07	6.96285e-05	SET binding protein 1
SETD6	-1.34602	0.000281569	0.0110435	SET domain containing 6
SGCD	-0.782392	0.000860111	0.0243957	sarcoglycan, delta (35kDa dystrophin-associated glycoprotein)
SHISA9	-0.876558	5.51266e-06	0.000540045	shisa family member 9
SLC26A5	-2.06041	0.00155928	0.0360775	solute carrier family 26 (anion exchanger), member 5
SLC39A10	-0.660849	6.65608e-06	0.000625445	solute carrier family 39 (zinc transporter), member 10
SLC39A8	-0.492198	0.000316352	0.0119393	solute carrier family 39 (zinc transporter), member 8
SLC39A9	-0.476562	0.000591222	0.0188604	solute carrier family 39, member 9
SLC6A16	-0.982274	0.00145382	0.0343863	solute carrier family 6, member 16
SLC7A2	-0.886431	7.73897e-10	3.23934e-07	solute carrier family 7 (cationic amino acid transporter, y+ system), member 2
SLITRK6	-0.775164	1.40374e-07	2.5513e-05	SLIT and NTRK-like family, member 6
SMARCA5	-0.581549	3.82016e-05	0.00238769	SWI/SNF related, matrix associated, actin dependent regulator of chromatin, subfamily a, member 5
SMARCAD1	-0.494938	0.000639326	0.020003	SWI/SNF-related, matrix-associated actin-dependent regulator of chromatin, subfamily a, containing DEAD/H box 1
SMC5	-0.4958	0.00152491	0.0355203	structural maintenance of chromosomes 5
SND1-IT1	-1.28141	0.00128519	0.0320277	SND1 intronic transcript 1
SNRPB2	-0.986531	4.40622e-09	1.41542e-06	small nuclear ribonucleoprotein polypeptide B
SNX13	-0.482956	0.000315697	0.0119393	sorting nexin 13
SOCS2	-0.471174	0.00123343	0.0310901	suppressor of cytokine signaling 2
SOS1	-0.431254	0.00206529	0.043224	son of sevenless homolog 1 (Drosophila)
SPATA13	-0.631799	1.29479e-05	0.00107095	spermatogenesis associated 13
SRM	-0.966495	1.12791e-12	1.19777e-09	spermidine synthase
SRPX2	-2.11597	0.00171498	0.0384563	sushi-repeat containing protein, X-linked 2
SSFA2	-0.511073	0.000587152	0.0187739	sperm specific antigen 2
STEAP2	-0.552085	0.000798798	0.0230351	STEAP family member 2, metalloreductase
STEAP4	-0.897131	5.65569e-05	0.00331026	STEAP family member 4
STK3	-0.547096	0.000111315	0.00558349	serine/threonine kinase 3
STRADB	-0.805143	0.000407898	0.014493	STE20-related kinase adaptor beta
STXBP5	-0.559871	6.62222e-05	0.00368182	syntaxin binding protein 5 (tomosyn)
STXBP5L	-0.77879	0.00103049	0.0274792	syntaxin binding protein 5-like
SYNE1	-0.730385	0.00128686	0.0320277	spectrin repeat containing, nuclear envelope 1
SYS1	-0.912321	9.61495e-07	0.000120738	Sys1 golgi trafficking protein
SYT1	-0.459332	0.00211845	0.0439371	synaptotagmin I
SYT15	-1.1008	9.53856e-06	0.0008339	synaptotagmin XV
TAB2	-0.456556	0.00124398	0.0312988	TGF-beta activated kinase 1/MAP3K7 binding protein 2
TANC2	-0.473592	0.000465948	0.0157749	tetratricopeptide repeat, ankyrin repeat and coiled-coil containing 2
TAOK1	-0.544015	6.73844e-05	0.00370829	TAO kinase 1
TBC1D5	-0.526834	0.000994997	0.0269488	TBC1 domain family, member 5
TCF12	-0.507646	0.000283584	0.0110435	transcription factor 12
TERF2IP	-0.728718	2.59478e-05	0.00178317	telomeric repeat binding factor 2, interacting protein
TET2	-0.50276	0.00030711	0.0116863	tet methylcytosine dioxygenase 2
TFRC	-0.543125	0.000143306	0.00671011	transferrin receptor
TGFB2	-0.620786	2.30159e-05	0.00163876	transforming growth factor, beta 2
THOC2	-0.416223	0.00232969	0.0472541	THO complex 2
TIPARP	-0.51595	0.000157601	0.00723237	TCDD-inducible poly(ADP-ribose) polymerase
TMED9	-0.516777	0.000247142	0.00995378	transmembrane emp24 protein transport domain containing 9
TMEM192	-0.689043	2.98461e-05	0.00199161	transmembrane protein 192
TMEM209	-0.509048	0.00133476	0.032748	transmembrane protein 209
TMEM212	-0.831888	0.000408761	0.014493	transmembrane protein 212
TMEM47	-0.708451	5.34593e-07	7.61272e-05	transmembrane protein 47
TMEM60	-0.562051	0.00188352	0.040767	transmembrane protein 60
TMF1	-0.547755	0.000247169	0.00995378	TATA element modulatory factor 1
TNFSF15	-0.458933	0.0017361	0.038741	tumor necrosis factor (ligand) superfamily, member 15
TNKS2	-0.439056	0.00153706	0.0356494	tankyrase, TRF1-interacting ankyrin-related ADP-ribose polymerase 2
TOP1	-0.51695	0.000125161	0.00614778	topoisomerase (DNA) I
TOP2B	-0.51092	0.000158261	0.00723859	topoisomerase (DNA) II beta 180kDa
TP53INP1	-0.594609	7.28129e-05	0.00391348	tumor protein p53 inducible nuclear protein 1
TRANK1	-0.771888	0.00103189	0.0274792	tetratricopeptide repeat and ankyrin repeat containing 1
TRIM24	-0.59284	9.03855e-06	0.000800317	tripartite motif containing 24
TRMT112	-0.604093	2.0323e-05	0.00146975	tRNA methyltransferase 11-2 homolog (S. cerevisiae)
TSC1	-0.580273	6.08483e-05	0.00347313	tuberous sclerosis 1
TSPAN13	-0.446853	0.0012327	0.0310901	tetraspanin 13
TTC3	-0.395111	0.00245135	0.0483515	tetratricopeptide repeat domain 3
TYW5	-0.561925	0.00241455	0.0479886	tRNA-yW synthesizing protein 5
UACA	-0.46142	0.00169007	0.0380831	uveal autoantigen with coiled-coil domains and ankyrin repeats
UBE4B	-0.559684	5.50596e-05	0.00327818	ubiquitination factor E4B
UGT2B15	-0.619995	0.000143169	0.00671011	UDP glucuronosyltransferase 2 family, polypeptide B15
UNC5C	-1.51534	1.35784e-05	0.00111642	unc-5 netrin receptor C
USP16	-0.434748	0.00159304	0.0366745	ubiquitin specific peptidase 16
USP34	-0.444594	0.000709244	0.0211931	ubiquitin specific peptidase 34
UTRN	-0.49883	0.00012551	0.00614778	utrophin
UTY	-0.43957	0.00246387	0.0484116	ubiquitously transcribed tetratricopeptide repeat containing, Y-linked
VAMP3	-0.568647	5.839e-05	0.00337465	vesicle-associated membrane protein 3
VPS13B	-0.525049	9.05878e-05	0.00470409	vacuolar protein sorting 13 homolog B (yeast)
VPS54	-0.526443	0.000651231	0.0201269	vacuolar protein sorting 54 homolog (S. cerevisiae)
VTCN1	-0.878871	0.00256594	0.0496406	V-set domain containing T cell activation inhibitor 1
WBP4	-0.606762	0.0018532	0.0404396	WW domain binding protein 4
WDR44	-0.621939	6.06222e-05	0.00347313	WD repeat domain 44
WWC1	-0.502745	0.000208591	0.00875766	WW and C2 domain containing 1
XRN1	-0.664689	2.93994e-06	0.000317261	5'-3' exoribonuclease 1
YAP1	-0.456237	0.000835054	0.0238318	Yes-associated protein 1
ZBED5	-0.544823	0.00106866	0.0278707	zinc finger, BED-type containing 5
ZC3H15	-0.632762	1.22066e-05	0.00101572	zinc finger CCCH-type containing 15
ZCCHC6	-0.553709	3.56308e-05	0.00226806	zinc finger, CCHC domain containing 6
ZCRB1	-0.467021	0.00137618	0.0331714	zinc finger CCHC-type and RNA binding motif 1
ZDHHC21	-0.522179	0.000456949	0.0155848	zinc finger, DHHC-type containing 21
ZFC3H1	-0.532212	0.000174147	0.00768022	zinc finger, C3H1-type containing
ZNF280D	-0.447278	0.0010978	0.028397	zinc finger protein 280D
ZNF37A	-0.439625	0.000927052	0.0257136	zinc finger protein 37A
ZNF462	-0.616448	4.47104e-06	0.000450792	zinc finger protein 462
ZNF471	-0.735231	0.000432228	0.0149633	zinc finger protein 471
ZNF480	-0.517778	0.00035616	0.013119	zinc finger protein 480
ZNF644	-0.695755	7.22728e-05	0.00389962	zinc finger protein 644
ZNF649	-0.511508	0.000513488	0.0170091	zinc finger protein 649
ZNF654	-0.873076	3.64885e-05	0.00230144	zinc finger protein 654
ZNF737	-0.613086	3.88919e-05	0.00241988	zinc finger protein 737
ZNF772	-0.523403	0.00120001	0.0306168	zinc finger protein 772
ZNF827	-0.483664	0.000319589	0.0120085	zinc finger protein 827
ZXDA	-0.880304	0.000288829	0.0111317	zinc finger, X-linked, duplicated A

## Sheet: FDR0.05 UP
Table S6. Genes upregulated by FDR<0.05 in LAPC9 cells over-expressing miR-141 in RNA-Seq analysis.
Gene Symbol	log2 Ratio	p-value	False Discovery Rate (q-value)	Full name and note
ACER2	0.599183	3.01953e-05	0.00200523	alkaline ceramidase 2
ACLY	0.66186	3.94863e-06	0.000409749	ATP citrate lyase
ACTBL2	0.886898	7.32399e-05	0.00392117	actin, beta-like 2
ADAMTSL1	0.992637	0.000253381	0.0100863	ADAMTS-like 1
ADORA1	2.13352	1.93472e-06	0.000228412	adenosine A1 receptor
ADRM1	0.424707	0.00203699	0.0428264	adhesion regulating molecule 1
ALDH9A1	0.556077	0.000292084	0.0111484	aldehyde dehydrogenase 9 family, member A1
ANGPTL2	0.513521	0.00102867	0.0274792	angiopoietin-like 2
ANKRD37	0.64821	2.5585e-05	0.00176703	ankyrin repeat domain 37
APPL1	0.439522	0.00197164	0.0420281	adaptor protein, phosphotyrosine interaction, PH domain and leucine zipper containing 1
APRT	0.54388	0.00147145	0.0345228	adenine phosphoribosyltransferase
ARHGAP18	0.670237	1.40339e-05	0.00114704	Rho GTPase activating protein 18
ARL6IP6	0.690285	0.00249339	0.0487835	ADP-ribosylation factor-like 6 interacting protein 6
ARPC4	0.842152	1.99221e-08	5.28794e-06	actin related protein 2/3 complex, subunit 4, 20kDa
ASPH	0.452182	0.00164795	0.0374608	aspartate beta-hydroxylase
ATL3	0.613343	9.64565e-06	0.000837958	atlastin GTPase 3
ATP5D	0.631124	0.000169059	0.00755733	ATP synthase, H+ transporting, mitochondrial F1 complex, delta subunit
AXIN2	0.72241	7.54093e-06	0.000696394	axin 2
BLVRB	0.451547	0.00255662	0.0495991	biliverdin reductase B
BRMS1	0.617849	0.000450485	0.0154406	breast cancer metastasis suppressor 1
C12orf49	0.56187	0.000159419	0.00726749	chromosome 12 open reading frame 49
C12orf73	1.18704	8.64257e-07	0.000115699	chromosome 12 open reading frame 73
C12orf75	0.47769	0.00209881	0.043743	chromosome 12 open reading frame 75
C12orf76	1.05718	0.000975628	0.0266858	chromosome 12 open reading frame 76
C14orf142	1.37977	0.000207089	0.00875766	chromosome 14 open reading frame 142
C15orf39	0.476506	0.00259071	0.0499285	chromosome 15 open reading frame 39
C16orf13	0.468853	0.0013191	0.0325434	chromosome 16 open reading frame 13
C16orf46	1.06182	0.000859295	0.0243957	chromosome 16 open reading frame 46
C19orf63	1.17132	1.10826e-13	1.91355e-10	ER membrane protein complex subunit 10
C5orf15	0.432575	0.00210723	0.0438361	chromosome 5 open reading frame 15
C6orf211	0.538234	0.00173295	0.0387335	acidic residue methyltransferase 1
C7orf42	0.507313	0.000462334	0.015691	transmembrane protein 248
C9orf89	0.667149	0.000325922	0.0122004	chromosome 9 open reading frame 89
CALCB	7.19511	5.62616e-06	0.000547283	calcitonin-related polypeptide beta
CCNC	0.593915	8.51299e-05	0.00443736	cyclin C
CDC6	0.599635	0.00255577	0.0495991	cell division cycle 6
CDK14	0.568452	0.00100218	0.026995	cyclin-dependent kinase 14
CEBPA	0.944333	0.00013152	0.00636269	CCAAT/enhancer binding protein (C/EBP), alpha
CHI3L1	1.33475	1.67959e-07	2.97438e-05	chitinase 3-like 1 (cartilage glycoprotein-39)
CIDECP	1.29737	0.000669079	0.0204476	cell death-inducing DFFA-like effector c pseudogene
CLN6	0.529402	0.00239607	0.0479886	ceroid-lipofuscinosis, neuronal 6, late infantile, variant
CNN2	0.529313	0.000193779	0.00828254	calponin 2
COMMD10	1.09684	5.27188e-05	0.00316611	COMM domain containing 10
CPOX	1.66327	2.39445e-08	5.80254e-06	coproporphyrinogen oxidase
CPPED1	0.547006	0.000670584	0.0204476	calcineurin-like phosphoesterase domain containing 1
CSGALNACT1	0.446522	0.00114993	0.029524	chondroitin sulfate N-acetylgalactosaminyltransferase 1
CST1	2.16598	6.0429e-26	8.34705e-22	cystatin SN
CTNNB1	0.747342	3.58519e-08	7.86067e-06	catenin (cadherin-associated protein), beta 1, 88kDa
CTSE	0.580432	0.000410806	0.014493	cathepsin E
CYBRD1	1.03536	3.01043e-11	2.07915e-08	cytochrome b reductase 1
CYP51A1	0.463514	0.000687418	0.0208688	cytochrome P450, family 51, subfamily A, polypeptide 1
CYTH3	0.493967	0.00164532	0.0374608	cytohesin 3
D4S234E	0.554894	0.000347354	0.0129676
DDAH1	0.704047	0.000249897	0.0100053	dimethylarginine dimethylaminohydrolase 1
DDX3Y	0.549452	9.63068e-05	0.00492699	DEAD (Asp-Glu-Ala-Asp) box helicase 3, Y-linked
DEFB132	1.0515	2.18649e-10	1.11859e-07	defensin, beta 132
DGCR2	0.458038	0.00111526	0.0287407	DiGeorge syndrome critical region gene 2
DHRS2	0.781483	1.2332e-06	0.000149422	dehydrogenase/reductase (SDR family) member 2
DLX3	0.624562	6.7892e-05	0.0037214	distal-less homeobox 3
DNAJC16	0.450714	0.00114758	0.0295187	DnaJ (Hsp40) homolog, subfamily C, member 16
DTX3L	0.76704	2.736e-07	4.66573e-05	deltex 3 like, E3 ubiquitin ligase
DUOX1	0.647666	9.32733e-05	0.00480741	dual oxidase 1
DUOX2	0.655893	0.000597828	0.0190272	dual oxidase 2
DUSP12	0.661999	0.000870802	0.0246483	dual specificity phosphatase 12
ECE1	0.606222	3.05332e-05	0.00201797	endothelin converting enzyme 1
EDN2	0.728993	0.000636025	0.0199668	endothelin 2
EDNRB	0.663754	9.30038e-06	0.000818256	endothelin receptor type B
EEF1A2	0.489119	0.00135033	0.0328928	eukaryotic translation elongation factor 1 alpha 2
EHBP1L1	0.520744	0.00240707	0.0479886	EH domain binding protein 1-like 1
ELOF1	0.474569	0.00122645	0.0310275	ELF1 homolog, elongation factor 1
ELOVL7	0.702483	4.83085e-06	0.000480062	ELOVL fatty acid elongase 7
ENO1	0.427042	0.00198944	0.0422771	enolase 1, (alpha)
ENTPD1	0.638791	0.0024595	0.0483947	ectonucleoside triphosphate diphosphohydrolase 1
ERLIN1	0.951309	1.59975e-10	8.499e-08	ER lipid raft associated 1
ERLIN2	0.90313	4.81083e-10	2.29145e-07	ER lipid raft associated 2
ETV1	0.625883	1.87384e-05	0.00138413	ets variant 1
F2RL1	0.541976	0.000641521	0.020003	coagulation factor II (thrombin) receptor-like 1
FAM102B	0.714203	0.000170018	0.00756751	family with sequence similarity 102, member B
FAM116A	0.811727	1.01369e-05	0.000875129	DENN/MADD domain containing 6A
FAM213B	0.488937	0.000505381	0.0168619	family with sequence similarity 213, member B
FGD3	0.744432	0.00181493	0.0398745	FYVE, RhoGEF and PH domain containing 3
FKBP14	0.580789	0.000216636	0.00901322	FK506 binding protein 14, 22 kDa
FNDC3A	0.495268	0.000731092	0.0214863	fibronectin type III domain containing 3A
FSCN1	0.532474	0.0001879	0.00806044	fascin actin-bundling protein 1
FSTL1	0.886712	1.51994e-10	8.499e-08	follistatin-like 1
FZD5	0.528359	0.000490598	0.0164481	frizzled class receptor 5
GAL3ST4	0.84869	5.07095e-05	0.00305874	galactose-3-O-sulfotransferase 4
GALC	0.747669	0.000899431	0.0250987	galactosylceramidase
GAPDH	0.538476	5.50389e-05	0.00327818	glyceraldehyde-3-phosphate dehydrogenase
GGT1	0.611922	0.000411417	0.014493	gamma-glutamyltransferase 1
GJB2	0.887695	0.00135258	0.0328928	gap junction protein, beta 2, 26kDa
GLYR1	0.481481	0.00126385	0.0316834	glyoxylate reductase 1 homolog (Arabidopsis)
GNA13	0.493965	0.00181576	0.0398745	guanine nucleotide binding protein (G protein), alpha 13
GNB5	0.636616	0.0023995	0.0479886	guanine nucleotide binding protein (G protein), beta 5
GPER	0.557168	0.000211003	0.00883207	G protein-coupled estrogen receptor 1
GPRC5B	0.555122	0.000827323	0.0236601	G protein-coupled receptor, class C, group 5, member B
GPX7	0.869954	0.0016516	0.0374608	glutathione peroxidase 7
H2AFX	0.688448	0.000181457	0.00785727	H2A histone family, member X
HAS3	1.21186	0.000784875	0.0227285	hyaluronan synthase 3
HCCS	0.542783	0.000610025	0.0192821	holocytochrome c synthase
HINT3	0.827286	0.000144074	0.00672328	histidine triad nucleotide binding protein 3
HMHA1	0.994508	0.00105028	0.0276105	histocompatibility (minor) HA-1
HMOX2	0.722289	7.80961e-06	0.000714398	heme oxygenase 2
HNRNPH1	0.466943	0.000577716	0.0185861	heterogeneous nuclear ribonucleoprotein H1 (H)
HNRNPM	0.437845	0.00200243	0.0424226	heterogeneous nuclear ribonucleoprotein M
HNRNPR	0.659718	4.97084e-06	0.000490444	heterogeneous nuclear ribonucleoprotein R
HSPB1	0.733283	7.98691e-08	1.55385e-05	heat shock 27kDa protein 1
ICMT	0.433491	0.00227893	0.0465663	isoprenylcysteine carboxyl methyltransferase
IFIT1	1.66294	0.00248782	0.0487437	interferon-induced protein with tetratricopeptide repeats 1
IFIT3	2.38266	5.63658e-05	0.00331026	interferon-induced protein with tetratricopeptide repeats 3
IFRD2	0.655437	0.00190418	0.0409058	interferon-related developmental regulator 2
IMPDH1	0.491564	0.000937007	0.0258341	IMP (inosine 5'-monophosphate) dehydrogenase 1
INTS2	0.629455	7.8783e-05	0.00417928	integrator complex subunit 2
IPO4	0.697269	6.57565e-06	0.00062212	importin 4
IQGAP2	0.59687	2.19808e-05	0.00157317	IQ motif containing GTPase activating protein 2
ISCU	0.678317	3.26566e-05	0.00211778	iron-sulfur cluster assembly enzyme
ITGA6	0.492658	0.00153819	0.0356494	integrin, alpha 6
JAG2	0.650034	0.000888084	0.0248322	jagged 2
KIAA0040	0.481032	0.0023221	0.0472541	KIAA0040
KIAA0494	0.492281	0.000414725	0.0144984	EF-hand calcium binding domain 14
KIAA1199	0.541928	0.00066611	0.0204466	cell migration inducing protein, hyaluronan binding
KLHL2	0.808351	1.86531e-05	0.00138413	kelch-like family member 2
KREMEN1	0.548019	0.000262137	0.0104049	kringle containing transmembrane protein 1
LIMD2	0.85318	0.000127748	0.00623455	LIM domain containing 2
LIMK1	0.617847	0.00127738	0.0319067	LIM domain kinase 1
LMBR1	0.482025	0.000685332	0.0208513	limb development membrane protein 1
LONRF1	0.969565	0.000162612	0.00731649	LON peptidase N-terminal domain and ring finger 1
LOXL2	1.39436	0.000367413	0.0134617	lysyl oxidase-like 2
MAGEA12	1.18156	2.27903e-10	1.12429e-07	melanoma antigen family A12
MAP1S	0.662045	0.000710375	0.0211931	microtubule-associated protein 1S
MAP2K3	0.477973	0.00194583	0.0415422	mitogen-activated protein kinase kinase 3
MBD1	0.492412	0.00259172	0.0499285	methyl-CpG binding domain protein 1
MCAM	0.784023	0.000725134	0.0213567	melanoma cell adhesion molecule
MCFD2	0.631765	1.72624e-05	0.00131738	multiple coagulation factor deficiency 2
MFSD9	0.897245	2.72112e-06	0.000295959	major facilitator superfamily domain containing 9
MOB1B	0.622831	1.53678e-05	0.00122614	MOB kinase activator 1B
MPG	0.502597	0.00211547	0.0439371	N-methylpurine DNA glycosylase
MRPS34	0.50908	0.00097918	0.02669	mitochondrial ribosomal protein S34
MRS2	0.51594	0.000922728	0.0256451	MRS2 magnesium transporter
MT1E	0.570125	0.000390051	0.0140673	metallothionein 1E
MT1X	0.614674	0.000539392	0.0176138	metallothionein 1X
MT3	3.32796	2.36052e-08	5.80254e-06	metallothionein 3
MTAP	0.704736	0.00064022	0.020003	methylthioadenosine phosphorylase
NACC1	0.55625	0.00043451	0.0150047	nucleus accumbens associated 1, BEN and BTB (POZ) domain containing
NAPG	0.630505	8.14213e-06	0.00073508	N-ethylmaleimide-sensitive factor attachment protein, gamma
NARF	0.744301	0.00221709	0.0456404	nuclear prelamin A recognition factor
NCLN	0.497345	0.00038217	0.0139285	nicalin
NCS1	0.565302	0.00146309	0.0344395	neuronal calcium sensor 1
NDUFA6	0.570042	7.89685e-05	0.00417928	NADH dehydrogenase (ubiquinone) 1 alpha subcomplex, 6, 14kDa
NELF	0.609041	0.00011958	0.00589912	NMDA receptor synaptonuclear signaling and neuronal migration factor
NKD1	0.981222	9.88887e-07	0.000123058	naked cuticle homolog 1 (Drosophila)
NPTN	0.514182	0.00105026	0.0276105	neuroplastin
NUDT8	0.61352	0.000547939	0.0178507	nudix (nucleoside diphosphate linked moiety X)-type motif 8
NUTF2	0.599575	2.42972e-05	0.00169895	nuclear transport factor 2
OAS1	1.4596	7.79002e-16	2.69009e-12	2'-5'-oligoadenylate synthetase 1, 40/46kDa
OAS3	1.4561	7.4606e-15	1.71755e-11	2'-5'-oligoadenylate synthetase 3, 100kDa
OASL	1.64019	0.000659509	0.0203225	2'-5'-oligoadenylate synthetase-like
OIP5-AS1	0.495523	0.000805046	0.0231669	OIP5 antisense RNA 1
OLFML3	1.76612	0.000398726	0.0142562	olfactomedin-like 3
OSGIN1	0.695311	0.0019298	0.0412637	oxidative stress induced growth inhibitor 1
PARM1	0.488227	0.000533838	0.0174737	prostate androgen-regulated mucin-like protein 1
PBK	1.62686	0.00234608	0.0474471	PDZ binding kinase
PDIA4	0.513459	0.000887919	0.0248322	protein disulfide isomerase family A, member 4
PDIA5	0.595507	0.000415923	0.0144984	protein disulfide isomerase family A, member 5
PGC	0.863557	1.29926e-09	4.85044e-07	progastricsin (pepsinogen C)
PHLDA1	0.716835	1.11818e-05	0.00095342	pleckstrin homology-like domain, family A, member 1
PHLDA2	0.4672	0.00136801	0.0331514	pleckstrin homology-like domain, family A, member 2
PI4K2B	0.60889	2.41935e-05	0.00169895	phosphatidylinositol 4-kinase type 2 beta
PIP4K2B	0.756736	3.59862e-07	5.77998e-05	phosphatidylinositol-5-phosphate 4-kinase, type II, beta
PJA1	0.807494	0.000100182	0.00508756	praja ring finger 1, E3 ubiquitin protein ligase
PLEKHJ1	0.741676	1.19788e-05	0.00100281	pleckstrin homology domain containing, family J member 1
PLOD1	0.46798	0.00120135	0.0306168	procollagen-lysine, 2-oxoglutarate 5-dioxygenase 1
PMM1	0.75295	0.000516494	0.017027	phosphomannomutase 1
PMM2	0.798498	3.83036e-07	5.87875e-05	phosphomannomutase 2
PPAP2C	0.7494	5.63194e-05	0.00331026	phosphatidic acid phosphatase type 2C
PPIB	0.447043	0.00164917	0.0374608	peptidylprolyl isomerase B (cyclophilin B)
PPIF	0.734031	3.28055e-06	0.00034591	peptidylprolyl isomerase F
PPM1B	0.691017	7.56238e-06	0.000696394	protein phosphatase, Mg2+/Mn2+ dependent, 1B
PPP6R1	0.698018	2.10113e-06	0.000240687	protein phosphatase 6, regulatory subunit 1
PRKAR1B	0.743543	0.00157045	0.036233	protein kinase, cAMP-dependent, regulatory, type I, beta
PROSC	0.570163	0.000373083	0.0136333	proline synthetase co-transcribed homolog (bacterial)
PRRC2B	0.473744	0.00108616	0.0281485	proline-rich coiled-coil 2B
PSAT1	0.68957	9.3316e-07	0.000120465	phosphoserine aminotransferase 1
PSMD13	0.444312	0.00162716	0.0371985	proteasome (prosome, macropain) 26S subunit, non-ATPase, 13
PTBP1	0.451762	0.00152252	0.0355203	polypyrimidine tract binding protein 1
PTDSS1	0.565289	0.000288592	0.0111317	phosphatidylserine synthase 1
PTGES	0.832996	2.70253e-06	0.000295959	prostaglandin E synthase
PTPN14	0.44321	0.00188767	0.040767	protein tyrosine phosphatase, non-receptor type 14
PVRL2	0.594972	2.753e-05	0.00188253	poliovirus receptor-related 2 (herpesvirus entry mediator B)
RAB11FIP1	1.19059	6.36313e-15	1.71755e-11	RAB11 family interacting protein 1 (class I)
RARRES3	1.57593	0.00175954	0.0390121	retinoic acid receptor responder (tazarotene induced) 3
RDH11	0.795769	4.38015e-08	9.45358e-06	retinol dehydrogenase 11 (all-trans/9-cis/11-cis)
RDX	0.791757	6.68138e-08	1.3572e-05	radixin
RFK	0.510557	0.000784506	0.0227285	riboflavin kinase
RNF166	1.18622	0.000241308	0.00981887	ring finger protein 166
RNF215	0.876099	0.000758543	0.0221986	ring finger protein 215
RNH1	0.515157	0.000272319	0.0107781	ribonuclease/angiogenin inhibitor 1
RP2	1.05776	6.47955e-10	2.88716e-07	retinitis pigmentosa 2 (X-linked recessive)
RPLP0P2	0.724771	0.000186147	0.0080101	ribosomal protein, large, P0 pseudogene 2
RRM2	1.25221	0.000208225	0.00875766	ribonucleotide reductase M2
RSAD2	2.05837	3.80709e-07	5.87875e-05	radical S-adenosyl methionine domain containing 2
RTCD1	0.534645	0.000506721	0.0168659	RNA 3'-terminal phosphate cyclase
S100A14	0.456855	0.000767331	0.0223611	S100 calcium binding protein A14
SAMD11	0.581935	0.00111359	0.0287407	sterile alpha motif domain containing 11
SCAMP3	0.54181	0.000160043	0.00727197	secretory carrier membrane protein 3
SCML1	1.02366	8.24797e-05	0.00433191	sex comb on midleg-like 1 (Drosophila)
SDF2L1	0.883474	0.000288286	0.0111317	stromal cell-derived factor 2-like 1
SERPINH1	0.433711	0.00214971	0.0444144	serpin peptidase inhibitor, clade H (heat shock protein 47), member 1, (collagen binding protein 1)
SHMT2	0.549671	0.000174588	0.00768022	serine hydroxymethyltransferase 2 (mitochondrial)
SIX5	0.666127	0.00236569	0.0477738	SIX homeobox 5
SKP2	0.549329	0.000174177	0.00768022	S-phase kinase-associated protein 2, E3 ubiquitin protein ligase
SLC16A1	0.563621	6.71217e-05	0.00370829	solute carrier family 16 (monocarboxylate transporter), member 1
SLC16A13	0.851977	0.00205336	0.0430724	solute carrier family 16, member 13
SLC18A3	1.72222	0.000439151	0.0151272	solute carrier family 18 (vesicular acetylcholine transporter), member 3
SLC25A22	0.578808	0.000383764	0.0139431	solute carrier family 25 (mitochondrial carrier: glutamate), member 22
SLC25A44	0.614297	1.51352e-05	0.00122614	solute carrier family 25, member 44
SLC27A4	0.570688	0.00190361	0.0409058	solute carrier family 27 (fatty acid transporter), member 4
SLC30A6	0.686578	2.65796e-06	0.000293715	solute carrier family 30 (zinc transporter), member 6
SLC6A19	0.719436	0.00259529	0.0499285	solute carrier family 6 (neutral amino acid transporter), member 19
SNRPC	1.36291	7.70045e-13	9.66967e-10	small nuclear ribonucleoprotein polypeptide C
SOLH	0.746005	0.00121126	0.0308123	calpain 15
SP5	1.80933	0.00200662	0.0424463	Sp5 transcription factor
SP6	0.937093	8.11594e-05	0.00427883	Sp6 transcription factor
SPOPL	0.624783	7.19091e-05	0.00389522	speckle-type POZ protein-like
SSH1	0.705315	2.4782e-06	0.000279567	slingshot protein phosphatase 1
STAT3	0.672286	3.79692e-06	0.000397325	signal transducer and activator of transcription 3 (acute-phase response factor)
STC1	1.76729	9.5893e-18	6.62285e-14	stanniocalcin 1
STEAP3	0.770066	0.00188886	0.040767	STEAP family member 3, metalloreductase
STK40	0.757714	1.23371e-07	2.30286e-05	serine/threonine kinase 40
SUMO2	0.520948	0.00024697	0.00995378	small ubiquitin-like modifier 2
SWI5	0.495896	0.00183427	0.0402033	SWI5 homologous recombination repair protein
SYNM	0.539485	0.000148624	0.00686601	synemin, intermediate filament protein
TAF11	0.611637	6.63702e-05	0.00368182	TAF11 RNA polymerase II, TATA box binding protein (TBP)-associated factor, 28kDa
TBC1D13	0.545996	0.000605857	0.0192384	TBC1 domain family, member 13
TBCC	0.687432	0.00146355	0.0344395	tubulin folding cofactor C
TCF7	0.816655	0.00018414	0.00794854	transcription factor 7 (T-cell specific, HMG-box)
THUMPD1	0.529223	0.000355369	0.013119	THUMP domain containing 1
TKT	0.50421	0.000515465	0.017027	transketolase
TMEM161A	0.505136	0.00232779	0.0472541	transmembrane protein 161A
TMEM181	0.648376	6.05568e-06	0.000578655	transmembrane protein 181
TMEM2	0.933795	1.03185e-10	6.47862e-08	transmembrane protein 2
TMEM201	0.6715	0.0018143	0.0398745	transmembrane protein 201
TMEM231	1.03815	0.00127219	0.0318348	transmembrane protein 231
TMEM55A	1.1949	0.000412348	0.014493	transmembrane protein 55A
TMEM97	0.616482	1.55809e-05	0.00122982	transmembrane protein 97
TNFRSF21	0.428474	0.00250746	0.0489895	tumor necrosis factor receptor superfamily, member 21
TNS4	1.01973	2.32641e-08	5.80254e-06	tensin 4
TPI1	0.449053	0.00188214	0.040767	triosephosphate isomerase 1
TRIB2	0.639671	0.00147209	0.0345228	tribbles pseudokinase 2
TSSC4	0.808415	0.000624133	0.0196381	tumor suppressing subtransferable candidate 4
TTYH3	0.460158	0.000955296	0.0262721	tweety family member 3
TUBA1B	0.438593	0.00166701	0.0377482	tubulin, alpha 1b
TUBA4A	0.60812	1.78784e-05	0.00134214	tubulin, alpha 4a
TUBB3	0.651075	2.43533e-05	0.00169895	tubulin, beta 3 class III
TUBB4B	0.697981	8.52139e-07	0.000115398	tubulin, beta 4B class IVb
UBE2O	1.11752	4.83188e-08	1.02681e-05	ubiquitin-conjugating enzyme E2O
VTN	0.72897	0.000289312	0.0111317	vitronectin
VWA1	0.429947	0.00209959	0.043743	von Willebrand factor A domain containing 1
WISP2	1.02859	0.00183655	0.0402033	WNT1 inducible signaling pathway protein 2
ZBTB4	0.41372	0.00245381	0.0483515	zinc finger and BTB domain containing 4
ZBTB9	0.792517	0.00139374	0.0333653	zinc finger and BTB domain containing 9
ZC3HAV1L	0.672519	0.00139154	0.0333653	zinc finger CCCH-type, antiviral 1-like
ZFYVE20	0.665302	2.18401e-05	0.00157123	rabenosyn, RAB effector
ZNF367	1.83907	6.95999e-05	0.00379993	zinc finger protein 367
ZNRF3	0.862019	5.07568e-08	1.04642e-05	zinc and ring finger 3
