# Supplementary material for: MicroRNA-141 suppresses prostate cancer stem cells and metastasis by targeting a cohort of pro-metastasis genes
Source: Nat Commun. 2017 Jan 23;8:14270. doi: 10.1038/ncomms14270 (PMC5264244; doi:10.1038/ncomms14270)
Supplement: Supplementary Data 4 — Putative direct targets of miR-141 revealed by merging LAPC9 RNA-seq data with miR-200a Ago-HITS-CLIP data. [file ncomms14270-s5.xlsx]

## Sheet: LAPC9 miR141 targets
Supplementary Data 4. Putative direct targets of miR-141 revealed by merging LAPC9 RNA-seq data with miR-200a Ago-HITS-CLIP data.
Differentially expressed genes (DEGs, both upregulated and downregulated) in LAPC9 cells over-expressing miR-141 at FDR<0.05 were used to merge with the miR-200a Ago-HITS-CLIP data (Bracken CP et al., EMBO J. 2014). In total, 157 genes were identified as putative direct targets of miR-141, with 95 downregulated and 62 upregulated. Genes were sorted based on the log2 values of the expression in LA…
Gene	Full name	Log2ratio
KCTD20	potassium channel tetramerization domain containing 20	-1.17157
MALAT1	metastasis associated lung adenocarcinoma transcript 1 (non-protein coding)	-1.15638
FAM160B1	family with sequence similarity 160, member B1	-1.12102
SNRPB2	small nuclear ribonucleoprotein polypeptide B	-0.986531
SRM	spermidine synthase	-0.966495
ACOT7	acyl-CoA thioesterase 7	-0.922289
MBTPS2	membrane-bound transcription factor peptidase, site 2	-0.857195
PDHA1	pyruvate dehydrogenase (lipoamide) alpha 1	-0.850813
DNTTIP2	deoxynucleotidyltransferase, terminal, interacting protein 2	-0.845974
CDC42EP3	CDC42 effector protein (Rho GTPase binding) 3	-0.841856
MAP2K4	mitogen-activated protein kinase kinase 4	-0.83511
CDK6	cyclin-dependent kinase 6	-0.825751
PLEKHA8	pleckstrin homology domain containing, family A (phosphoinositide binding specific) member 8	-0.823934
PRKACB	protein kinase, cAMP-dependent, catalytic, beta	-0.821049
IBTK	inhibitor of Bruton agammaglobulinemia tyrosine kinase	-0.818543
MGEA5	meningioma expressed antigen 5 (hyaluronidase)	-0.789875
FAM214A	family with sequence similarity 214, member A	-0.773829
HIST1H2BD	histone cluster 1, H2bd	-0.750783
PURA	purine-rich element binding protein A	-0.716878
MYH10	myosin, heavy chain 10, non-muscle	-0.716789
CHD9	chromodomain helicase DNA binding protein 9	-0.714179
PPP1R12A	protein phosphatase 1, regulatory subunit 12A	-0.712839
RANBP6	RAN binding protein 6	-0.702764
NAP1L1	nucleosome assembly protein 1-like 1	-0.693578
HIP1R	huntingtin interacting protein 1 related	-0.68735
EGLN3	egl-9 family hypoxia-inducible factor 3	-0.67855
RNF149	ring finger protein 149	-0.649361
TGFB2	transforming growth factor beta 2	-0.620786
DCTN3	dynactin 3 (p22)	-0.617791
NFAT5	nuclear factor of activated T-cells 5, tonicity-responsive	-0.608988
PACS1	phosphofurin acidic cluster sorting protein 1	-0.604344
RAP2C	RAP2C, member of RAS oncogene family	-0.603085
GOLGA4	golgin A4	-0.600887
MSL1	male-specific lethal 1 homolog (Drosophila)	-0.597043
PDCD10	programmed cell death 10	-0.595207
SMARCA5	SWI/SNF related, matrix associated, actin dependent regulator of chromatin, subfamily a, member 5	-0.581549
PTPRG	protein tyrosine phosphatase, receptor type, G	-0.575586
NUPL1	nucleoporin 58kDa	-0.574153
HECTD1	HECT domain containing E3 ubiquitin protein ligase 1	-0.572241
ATXN1	ataxin 1	-0.571118
VAMP3	vesicle associated membrane protein 3	-0.568647
TMEM60	transmembrane protein 60	-0.562051
CCDC6	coiled-coil domain containing 6	-0.559733
RNF38	ring finger protein 38	-0.554386
RANBP2	RAN binding protein 2	-0.552742
CCNI	cyclin I	-0.552299
LGR4	leucine-rich repeat containing G protein-coupled receptor 4	-0.544105
TAOK1	TAO kinase 1	-0.544015
PDS5B	PDS5 cohesin associated factor B	-0.543975
PPFIBP1	PTPRF interacting protein, binding protein 1 (liprin beta 1)	-0.533345
LHFPL2	lipoma HMGIC fusion partner-like 2	-0.531258
JKAMP	JNK1/MAPK8-associated membrane protein	-0.530844
HEBP2	heme binding protein 2	-0.529443
IREB2	iron-responsive element binding protein 2	-0.524992
ORMDL1	ORMDL sphingolipid biosynthesis regulator 1	-0.51998
TMED9	transmembrane p24 trafficking protein 9	-0.516777
MAST4	microtubule associated serine/threonine kinase family member 4	-0.512134
SSFA2	sperm specific antigen 2	-0.511073
HIAT1	major facilitator superfamily domain containing 14A	-0.510557
TMEM209	transmembrane protein 209	-0.509048
FN1	fibronectin 1	-0.50844
TCF12	transcription factor 12	-0.507646
CCNG1	cyclin G1	-0.506061
ANP32E	acidic nuclear phosphoprotein 32 family member E	-0.500144
UTRN	utrophin	-0.49883
SMARCAD1	SWI/SNF-related, matrix-associated actin-dependent regulator of chromatin, subfamily a, containing DEAD/H box 1	-0.494938
RANBP9	RAN binding protein 9	-0.494337
ARPC5	actin related protein 2/3 complex subunit 5	-0.491241
PPT1	palmitoyl-protein thioesterase 1	-0.48662
ARRDC3	arrestin domain containing 3	-0.484885
ACOX1	acyl-CoA oxidase 1, palmitoyl	-0.476668
PTP4A1	protein tyrosine phosphatase type IVA, member 1	-0.475348
BTBD3	BTB (POZ) domain containing 3	-0.47453
SCNN1A	sodium channel, non voltage gated 1 alpha subunit	-0.464903
PCM1	pericentriolar material 1	-0.463118
UACA	uveal autoantigen with coiled-coil domains and ankyrin repeats	-0.46142
TAB2	TGF-beta activated kinase 1/MAP3K7 binding protein 2	-0.456556
YAP1	Yes-associated protein 1	-0.456237
FAM91A1	family with sequence similarity 91, member A1	-0.455639
USP34	ubiquitin specific peptidase 34	-0.444594
MLL	lysine (K)-specific methyltransferase 2A	-0.442135
MAP4K3	mitogen-activated protein kinase kinase kinase kinase 3	-0.438802
RSRC2	arginine/serine-rich coiled-coil 2	-0.43774
NIPBL	Nipped-B homolog (Drosophila)	-0.435971
ATF7IP	activating transcription factor 7 interacting protein	-0.430805
PPP3CA	protein phosphatase 3, catalytic subunit, alpha isozyme	-0.425898
BTG1	B-cell translocation gene 1, anti-proliferative	-0.422828
AKAP11	A kinase (PRKA) anchor protein 11	-0.422417
MLL3	lysine (K)-specific methyltransferase 2C	-0.422026
FOXP1	forkhead box P1	-0.415202
IPO5	importin 5	-0.413557
AAK1	AP2 associated kinase 1	-0.411024
PHIP	pleckstrin homology domain interacting protein	-0.409644
CNOT4	CCR4-NOT transcription complex, subunit 4	-0.39831
TTC3	tetratricopeptide repeat domain 3	-0.395111
ZBTB4	zinc finger and BTB domain containing 4	0.41372
ENO1	enolase 1, (alpha)	0.427042
TNFRSF21	tumor necrosis factor receptor superfamily, member 21	0.428474
VWA1	von Willebrand factor A domain containing 1	0.429947
C5orf15	chromosome 5 open reading frame 15	0.432575
ICMT	isoprenylcysteine carboxyl methyltransferase	0.433491
SERPINH1	serpin peptidase inhibitor, clade H (heat shock protein 47), member 1, (collagen binding protein 1)	0.433711
TUBA1B	tubulin, alpha 1b	0.438593
APPL1	adaptor protein, phosphotyrosine interaction, PH domain and leucine zipper containing 1	0.439522
PTPN14	protein tyrosine phosphatase, non-receptor type 14	0.44321
PPIB	peptidylprolyl isomerase B (cyclophilin B)	0.447043
PTBP1	polypyrimidine tract binding protein 1	0.451762
ASPH	aspartate beta-hydroxylase	0.452182
DGCR2	DiGeorge syndrome critical region gene 2	0.458038
TTYH3	tweety family member 3	0.460158
CYP51A1	cytochrome P450, family 51, subfamily A, polypeptide 1	0.463514
HNRNPH1	heterogeneous nuclear ribonucleoprotein H1 (H)	0.466943
PRRC2B	proline-rich coiled-coil 2B	0.473744
C15orf39	chromosome 15 open reading frame 39	0.476506
GLYR1	glyoxylate reductase 1 homolog (Arabidopsis)	0.481481
KIAA0494	EF-hand calcium binding domain 14	0.492281
ITGA6	integrin, alpha 6	0.492658
GNA13	guanine nucleotide binding protein (G protein), alpha 13	0.493965
CYTH3	cytohesin 3	0.493967
C7orf42	transmembrane protein 248	0.507313
PDIA4	protein disulfide isomerase family A, member 4	0.513459
NPTN	neuroplastin	0.514182
MRS2	MRS2 magnesium transporter	0.51594
CNN2	calponin 2	0.529313
GAPDH	glyceraldehyde-3-phosphate dehydrogenase	0.538476
KIAA1199	cell migration inducing protein, hyaluronan binding	0.541928
F2RL1	coagulation factor II (thrombin) receptor-like 1	0.541976
SKP2	S-phase kinase-associated protein 2, E3 ubiquitin protein ligase	0.549329
ALDH9A1	aldehyde dehydrogenase 9 family, member A1	0.556077
C12orf49	chromosome 12 open reading frame 49	0.56187
MT1E	metallothionein 1E	0.570125
TUBA4A	tubulin, alpha 4a	0.60812
ATL3	atlastin GTPase 3	0.613343
ETV1	ets variant 1	0.625883
TRIB2	tribbles pseudokinase 2	0.639671
ACLY	ATP citrate lyase	0.66186
ISCU	iron-sulfur cluster assembly enzyme	0.678317
PPM1B	protein phosphatase, Mg2+/Mn2+ dependent, 1B	0.691017
TUBB4B	tubulin, beta 4B class IVb	0.697981
DDAH1	dimethylarginine dimethylaminohydrolase 1	0.704047
SSH1	slingshot protein phosphatase 1	0.705315
PHLDA1	pleckstrin homology-like domain, family A, member 1	0.716835
PPIF	peptidylprolyl isomerase F	0.734031
CTNNB1	catenin (cadherin-associated protein), beta 1	0.747342
PIP4K2B	phosphatidylinositol-5-phosphate 4-kinase, type II, beta	0.756736
PTGES	prostaglandin E synthase	0.832996
FSTL1	follistatin-like 1	0.886712
SCML1	sex comb on midleg-like 1 (Drosophila)	1.02366
CYBRD1	cytochrome b reductase 1	1.03536
RAB11FIP1	RAB11 family interacting protein 1 (class I)	1.19059
RRM2	ribonucleotide reductase M2	1.25221
SNRPC	small nuclear ribonucleoprotein polypeptide C	1.36291
LOXL2	lysyl oxidase-like 2	1.39436
RARRES3	retinoic acid receptor responder (tazarotene induced) 3	1.57593
CPOX	coproporphyrinogen oxidase	1.66327
ZNF367	zinc finger protein 367	1.83907
IFIT3	interferon-induced protein with tetratricopeptide repeats 3	2.38266
